# Supplementary material for: Bis(1,2,3-benzotriazolium) sulfate dihydrate
Source: Acta Crystallogr Sect E Struct Rep Online. 2013 Mar 28;69(Pt 4):o606–7. doi: 10.1107/S1600536813007472 (PMC3629645; doi:10.1107/S1600536813007472)
Supplement: Supplementary file 1 [file e-69-0o606-sup1.cif]

##############################################################################
#                                                                            #
# This CIF contains the data in a paper accepted for publication in          #
# Acta Crystallographica Section E. It conforms to the requirements of       #
# Notes for Authors for Acta Crystallographica Section E, and has been       #
# peer reviewed under the auspices of the IUCr Commission on Journals.       #
#                                                                            #
# Full details of the Crystallographic Information File format               #
# are given in the paper "The Crystallographic Information File (CIF):       #
# a New Standard Archive File for Crystallography" by S. R. Hall, F. H.      #
# Allen and I. D. Brown [Acta Cryst. (1991), A47, 655-685].                  #
#                                                                            #
# The current version of the core CIF dictionary is obtainable from          #
# ftp://ftp.iucr.org/pub/cif_core.dic.                                       #
#                                                                            #
# Software is freely available for graphical display of the structure(s)     #
# in this CIF. For information consult the CIF software page                 #
# http://www.iucr.org/resources/cif/software.                                #
#                                                                            #
# This file may be used for bona fide research purposes within the           #
# scientific community so long as proper attribution is given to the journal # 
# article from which it was obtained.                                        #
#                                                                            #
##############################################################################
data_I
_audit_creation_method     SHELXL-97
_chemical_name_systematic
;
Bis(1,2,3-benzotriazolium) sulfate dihydrate
;
_chemical_name_common     'Benzotriazolium sulfate dihydrate'
_chemical_formula_moiety     '2(C6 H6 N3 +), O4 S 2-, 2(H2 O)'
_chemical_formula_sum     'C12 H16 N6 O6 S'
_chemical_formula_iupac     '2C6 H6 N3 +, S O4 2-, 2H2 O'
_chemical_formula_weight     372.37
_chemical_melting_point     387
_symmetry_cell_setting     monoclinic
_symmetry_space_group_name_H-M     'C 2/c'
_symmetry_space_group_name_Hall     '-C 2yc'
loop_
    _symmetry_equiv_pos_as_xyz
    'x, y, z'
    '-x, y, -z+1/2'
    'x+1/2, y+1/2, z'
    '-x+1/2, y+1/2, -z+1/2'
    '-x, -y, -z'
    'x, -y, z-1/2'
    '-x+1/2, -y+1/2, -z'
    'x+1/2, -y+1/2, z-1/2'
_cell_length_a     38.312(3)
_cell_length_b     6.7621(10)
_cell_length_c     20.987(2)
_cell_angle_alpha     90
_cell_angle_beta     113.410(5)
_cell_angle_gamma     90
_cell_volume     4989.5(10)
_cell_formula_units_Z     12
_cell_measurement_reflns_used     9903
_cell_measurement_theta_min     3.07
_cell_measurement_theta_max     32.54
_cell_measurement_temperature     90.0(5)
_exptl_crystal_description     'needle fragment'
_exptl_crystal_colour     colourless
_exptl_crystal_size_max     0.28
_exptl_crystal_size_mid     0.22
_exptl_crystal_size_min     0.18
_exptl_crystal_density_diffrn     1.487
_exptl_crystal_density_meas     ?
_exptl_crystal_density_method     'not measured'
_exptl_crystal_F_000     2328
_exptl_absorpt_coefficient_mu     0.239
_exptl_absorpt_correction_type     multi-scan
_exptl_absorpt_process_details     '(SADABS; Sheldrick, 2004)'
_exptl_absorpt_correction_T_min     0.9362
_exptl_absorpt_correction_T_max     0.9583
_exptl_special_details     ?
_diffrn_ambient_temperature     90.0(5)
_diffrn_radiation_type     MoK\a
_diffrn_radiation_wavelength     0.71073
_diffrn_radiation_source     'fine-focus sealed tube'
_diffrn_radiation_monochromator     'TRIUMPH curved graphite'
_diffrn_measurement_device_type     'Bruker Kappa APEXII DUO CCD'
_diffrn_measurement_method     '\f and \w scans'
_diffrn_detector_area_resol_mean     ?
_diffrn_reflns_number     33853
_diffrn_reflns_av_R_equivalents     0.0230
_diffrn_reflns_av_sigmaI/netI     0.0217
_diffrn_reflns_theta_min     1.97
_diffrn_reflns_theta_max     32.55
_diffrn_reflns_theta_full     25.00
_diffrn_measured_fraction_theta_max     0.994
_diffrn_measured_fraction_theta_full     0.998
_diffrn_reflns_limit_h_min     -57
_diffrn_reflns_limit_h_max     58
_diffrn_reflns_limit_k_min     -10
_diffrn_reflns_limit_k_max     8
_diffrn_reflns_limit_l_min     -31
_diffrn_reflns_limit_l_max     30
_refine_special_details
;
Refinement of <i>F</i>^2^ against ALL reflections. The weighted <i>R</i>-factor
<i>wR</i> and goodness of fit <i>S</i> are based on <i>F</i>^2^, conventional
<i>R</i>-factors <i>R</i> are based on <i>F</i>, with <i>F</i> set to zero for
negative <i>F</i>^2^. The threshold expression of <i>F</i>^2^ >
\s(<i>F</i>^2^) is used only for calculating <i>R</i>-factors(gt) <i>etc</i>.
and is not relevant to the choice of reflections for refinement.
<i>R</i>-factors based on <i>F</i>^2^ are statistically about twice as large
as those based on <i>F</i>, and <i>R</i>- factors based on ALL data will be
even larger.
;
_reflns_number_total     9017
_reflns_number_gt     7722
_reflns_threshold_expression     I>2\s(I)
_refine_ls_structure_factor_coef     Fsqd
_refine_ls_matrix_type     full
_refine_ls_R_factor_all     0.0402
_refine_ls_R_factor_gt     0.0328
_refine_ls_wR_factor_gt     0.0922
_refine_ls_wR_factor_ref     0.0980
_refine_ls_goodness_of_fit_ref     1.031
_refine_ls_restrained_S_all     1.030
_refine_ls_number_reflns     9017
_refine_ls_number_parameters     375
_refine_ls_number_restraints     30
_refine_ls_hydrogen_treatment     mixed
_refine_ls_weighting_scheme     calc
_refine_ls_weighting_details
         'calc w=1/[\s^2^(Fo^2^)+(0.0567P)^2^+2.9928P] where P=(Fo^2^+2Fc^2^)/3'
_atom_sites_solution_hydrogens     geom
_atom_sites_solution_primary     direct
_atom_sites_solution_secondary     difmap
_refine_ls_shift/su_max     0.001
_refine_ls_shift/su_mean     0.000
_refine_diff_density_max     0.557
_refine_diff_density_min     -0.459
_refine_ls_extinction_method     none
_refine_ls_extinction_coef     ?
loop_
    _atom_type_symbol
    _atom_type_description
    _atom_type_scat_dispersion_real
    _atom_type_scat_dispersion_imag
    _atom_type_scat_source
    C C 0.0033 0.0016 'International Tables Vol C Tables 4.2.6.8 and 6.1.1.4'
    H H 0.0000 0.0000 'International Tables Vol C Tables 4.2.6.8 and 6.1.1.4'
    N N 0.0061 0.0033 'International Tables Vol C Tables 4.2.6.8 and 6.1.1.4'
    O O 0.0106 0.0060 'International Tables Vol C Tables 4.2.6.8 and 6.1.1.4'
    S S 0.1246 0.1234 'International Tables Vol C Tables 4.2.6.8 and 6.1.1.4'
_computing_data_collection     'APEX2 (Bruker, 2006)'
_computing_cell_refinement     'SAINT (Bruker, 2006)'
_computing_data_reduction     'SAINT (Bruker, 2006)'
_computing_structure_solution     'SHELXS97 (Sheldrick, 2008)'
_computing_structure_refinement     'SHELXL97 (Sheldrick, 2008)'
_computing_molecular_graphics     'ORTEP-3 for Windows (Farrugia, 2012)'
_computing_publication_material     'SHELXL97 (Sheldrick, 2008)'
loop_
    _atom_site_type_symbol
    _atom_site_label
    _atom_site_fract_x
    _atom_site_fract_y
    _atom_site_fract_z
    _atom_site_U_iso_or_equiv
    _atom_site_adp_type
    _atom_site_calc_flag
    _atom_site_refinement_flags
    _atom_site_occupancy
    _atom_site_symmetry_multiplicity
    _atom_site_disorder_assembly
    _atom_site_disorder_group
    N N1 0.67711(2) 0.46488(13) 0.46788(4) 0.01481(14) Uani d D 1 1 . .
    H H1N 0.6750(4) 0.478(2) 0.5115(6) 0.018 Uiso d D 1 1 . .
    N N2 0.71156(2) 0.45131(13) 0.46877(4) 0.01585(15) Uani d . 1 1 . .
    N N3 0.70747(2) 0.43361(12) 0.40372(4) 0.01438(14) Uani d D 1 1 . .
    H H3N 0.7307(3) 0.423(2) 0.3965(7) 0.017 Uiso d D 1 1 . .
    C C1 0.64988(3) 0.45610(14) 0.40201(5) 0.01312(15) Uani d . 1 1 . .
    C C2 0.66993(2) 0.43532(13) 0.35953(5) 0.01262(15) Uani d . 1 1 . .
    C C3 0.65153(3) 0.42098(14) 0.28708(5) 0.01530(16) Uani d . 1 1 . .
    H H3 0.6651 0.4051 0.2581 0.018 Uiso calc R 1 1 . .
    C C4 0.61243(3) 0.43150(15) 0.26072(5) 0.01780(18) Uani d . 1 1 . .
    H H4 0.5986 0.4238 0.2119 0.021 Uiso calc R 1 1 . .
    C C5 0.59194(3) 0.45342(15) 0.30363(5) 0.01893(18) Uani d . 1 1 . .
    H H5 0.5650 0.4598 0.2826 0.023 Uiso calc R 1 1 . .
    C C6 0.61000(3) 0.46569(15) 0.37485(5) 0.01706(17) Uani d . 1 1 . .
    H H6 0.5963 0.4797 0.4037 0.020 Uiso calc R 1 1 . .
    N N4 0.56493(2) 0.74001(12) 0.53044(4) 0.01388(14) Uani d D 1 1 . .
    H H4N 0.5909(3) 0.737(2) 0.5631(6) 0.017 Uiso d D 1 1 . .
    N N5 0.55857(2) 0.72941(13) 0.46390(4) 0.01556(15) Uani d . 1 1 . .
    N N6 0.52140(2) 0.73277(13) 0.42951(4) 0.01439(14) Uani d D 1 1 . .
    H H6N 0.5123(4) 0.720(2) 0.3812(6) 0.017 Uiso d D 1 1 . .
    C C7 0.53172(2) 0.74983(13) 0.54006(5) 0.01227(15) Uani d . 1 1 . .
    C C8 0.50299(2) 0.74511(14) 0.47330(5) 0.01227(15) Uani d . 1 1 . .
    C C9 0.46433(3) 0.75356(14) 0.46170(5) 0.01505(16) Uani d . 1 1 . .
    H H9 0.4447 0.7508 0.4163 0.018 Uiso calc R 1 1 . .
    C C10 0.45658(3) 0.76613(15) 0.52029(5) 0.01654(17) Uani d . 1 1 . .
    H H10 0.4308 0.7714 0.5151 0.020 Uiso calc R 1 1 . .
    C C11 0.48569(3) 0.77145(15) 0.58815(5) 0.01650(17) Uani d . 1 1 . .
    H H11 0.4788 0.7803 0.6269 0.020 Uiso calc R 1 1 . .
    C C12 0.52368(3) 0.76409(14) 0.59952(5) 0.01481(16) Uani d . 1 1 . .
    H H12 0.5432 0.7684 0.6449 0.018 Uiso calc R 1 1 . .
    N N7 0.62831(2) 0.09067(12) 0.71668(4) 0.01345(14) Uani d D 1 1 . .
    H H7N 0.6316(4) 0.110(2) 0.6751(6) 0.016 Uiso d D 1 1 . .
    N N8 0.59310(2) 0.08433(13) 0.71241(4) 0.01494(15) Uani d . 1 1 . .
    N N9 0.59523(2) 0.06704(12) 0.77634(4) 0.01462(14) Uani d D 1 1 . .
    H H9N 0.5716(3) 0.057(2) 0.7817(7) 0.018 Uiso d D 1 1 . .
    C C13 0.65399(2) 0.07740(13) 0.78380(5) 0.01246(15) Uani d . 1 1 . .
    C C14 0.63215(2) 0.06263(13) 0.82335(5) 0.01298(15) Uani d . 1 1 . .
    C C15 0.64890(3) 0.04931(15) 0.89610(5) 0.01695(17) Uani d . 1 1 . .
    H H15 0.6342 0.0411 0.9233 0.020 Uiso calc R 1 1 . .
    C C16 0.68810(3) 0.04896(16) 0.92546(5) 0.01979(19) Uani d . 1 1 . .
    H H16 0.7008 0.0398 0.9745 0.024 Uiso calc R 1 1 . .
    C C17 0.71011(3) 0.06174(16) 0.88508(5) 0.01946(19) Uani d . 1 1 . .
    H H17 0.7371 0.0598 0.9080 0.023 Uiso calc R 1 1 . .
    C C18 0.69386(3) 0.07690(15) 0.81376(5) 0.01660(17) Uani d . 1 1 . .
    H H18 0.7087 0.0864 0.7867 0.020 Uiso calc R 1 1 . .
    S S1 0.667426(6) 0.69362(3) 0.616423(10) 0.01027(5) Uani d . 1 1 . .
    O O1 0.67023(2) 0.85284(11) 0.57055(4) 0.01523(13) Uani d . 1 1 . .
    O O2 0.700031(19) 0.69702(11) 0.68344(4) 0.01676(14) Uani d . 1 1 . .
    O O3 0.66609(2) 0.50055(10) 0.58176(4) 0.01686(13) Uani d . 1 1 . .
    O O4 0.632125(19) 0.71736(11) 0.62831(3) 0.01558(13) Uani d . 1 1 . .
    S S2 0.5000 0.17120(5) 0.7500 0.01520(7) Uani d S 1 2 . .
    O O5 0.53233(2) 0.04538(13) 0.79305(4) 0.02273(16) Uani d . 1 1 . .
    O O6 0.51148(2) 0.29683(12) 0.70401(4) 0.02015(15) Uani d . 1 1 . .
    O O1W 0.73087(2) 0.31970(12) 0.71948(4) 0.01937(14) Uani d D 1 1 . .
    H H11W 0.7519(4) 0.323(2) 0.7544(7) 0.029 Uiso d D 1 1 . .
    H H12W 0.7236(4) 0.4369(19) 0.7109(8) 0.029 Uiso d D 1 1 . .
    O O2W 0.73056(2) 0.10807(13) 0.61293(5) 0.02518(17) Uani d D 1 1 . .
    H H21W 0.7140(4) 0.019(2) 0.6024(9) 0.038 Uiso d D 1 1 . .
    H H22W 0.7300(5) 0.174(2) 0.6458(8) 0.038 Uiso d D 1 1 . .
    O O3W 0.63174(2) 0.16552(11) 0.59721(4) 0.01566(13) Uani d D 1 1 . .
    H H31W 0.6424(4) 0.2700(19) 0.5942(8) 0.023 Uiso d D 1 1 . .
    H H32W 0.6421(4) 0.079(2) 0.5841(8) 0.023 Uiso d D 1 1 . .
loop_
    _atom_site_aniso_label
    _atom_site_aniso_U_11
    _atom_site_aniso_U_22
    _atom_site_aniso_U_33
    _atom_site_aniso_U_12
    _atom_site_aniso_U_13
    _atom_site_aniso_U_23
    N1 0.0177(3) 0.0159(4) 0.0116(3) -0.0010(3) 0.0067(3) -0.0015(3)
    N2 0.0166(3) 0.0175(4) 0.0129(3) -0.0016(3) 0.0052(3) -0.0011(3)
    N3 0.0143(3) 0.0165(4) 0.0127(3) -0.0016(3) 0.0058(3) -0.0015(3)
    C1 0.0152(4) 0.0124(4) 0.0127(4) -0.0003(3) 0.0066(3) -0.0011(3)
    C2 0.0143(3) 0.0123(4) 0.0119(3) -0.0012(3) 0.0060(3) -0.0009(3)
    C3 0.0203(4) 0.0142(4) 0.0113(4) -0.0023(3) 0.0060(3) -0.0012(3)
    C4 0.0199(4) 0.0154(4) 0.0139(4) -0.0018(3) 0.0023(3) -0.0009(3)
    C5 0.0151(4) 0.0167(4) 0.0216(4) 0.0004(3) 0.0038(3) -0.0006(3)
    C6 0.0154(4) 0.0167(4) 0.0206(4) 0.0007(3) 0.0088(3) -0.0010(3)
    N4 0.0120(3) 0.0156(4) 0.0133(3) 0.0006(3) 0.0043(3) 0.0002(3)
    N5 0.0150(3) 0.0170(4) 0.0146(3) 0.0007(3) 0.0059(3) 0.0004(3)
    N6 0.0144(3) 0.0162(4) 0.0121(3) 0.0008(3) 0.0048(3) 0.0004(3)
    C7 0.0122(3) 0.0110(4) 0.0128(4) 0.0002(3) 0.0041(3) -0.0001(3)
    C8 0.0129(3) 0.0116(4) 0.0115(3) 0.0004(3) 0.0040(3) 0.0005(3)
    C9 0.0116(3) 0.0144(4) 0.0166(4) 0.0003(3) 0.0028(3) 0.0011(3)
    C10 0.0137(4) 0.0151(4) 0.0217(4) 0.0013(3) 0.0079(3) 0.0014(3)
    C11 0.0187(4) 0.0156(4) 0.0176(4) 0.0009(3) 0.0097(3) 0.0003(3)
    C12 0.0166(4) 0.0151(4) 0.0122(4) 0.0002(3) 0.0051(3) -0.0003(3)
    N7 0.0130(3) 0.0153(3) 0.0124(3) -0.0001(3) 0.0054(3) -0.0010(3)
    N8 0.0131(3) 0.0168(4) 0.0147(3) -0.0005(3) 0.0054(3) -0.0018(3)
    N9 0.0136(3) 0.0164(4) 0.0150(3) 0.0004(3) 0.0069(3) -0.0006(3)
    C13 0.0128(3) 0.0119(4) 0.0128(4) 0.0004(3) 0.0051(3) -0.0006(3)
    C14 0.0140(3) 0.0124(4) 0.0131(4) 0.0008(3) 0.0061(3) -0.0007(3)
    C15 0.0233(4) 0.0153(4) 0.0134(4) 0.0022(3) 0.0086(3) 0.0006(3)
    C16 0.0242(4) 0.0175(4) 0.0135(4) 0.0027(4) 0.0030(3) 0.0011(3)
    C17 0.0151(4) 0.0194(4) 0.0190(4) 0.0013(3) 0.0015(3) 0.0011(3)
    C18 0.0132(4) 0.0180(4) 0.0180(4) 0.0007(3) 0.0056(3) 0.0003(3)
    S1 0.01024(9) 0.01164(10) 0.00885(9) -0.00031(6) 0.00372(7) -0.00058(7)
    O1 0.0187(3) 0.0137(3) 0.0150(3) -0.0005(2) 0.0085(2) 0.0023(2)
    O2 0.0125(3) 0.0202(3) 0.0128(3) -0.0007(2) -0.0001(2) -0.0005(2)
    O3 0.0262(3) 0.0126(3) 0.0154(3) -0.0030(3) 0.0120(3) -0.0030(2)
    O4 0.0120(3) 0.0237(4) 0.0123(3) 0.0019(2) 0.0062(2) 0.0018(2)
    S2 0.01142(12) 0.02288(16) 0.01203(13) 0.000 0.00544(10) 0.000
    O5 0.0154(3) 0.0314(4) 0.0247(4) 0.0064(3) 0.0115(3) 0.0105(3)
    O6 0.0196(3) 0.0289(4) 0.0114(3) -0.0045(3) 0.0055(3) 0.0018(3)
    O1W 0.0163(3) 0.0192(3) 0.0177(3) 0.0024(3) 0.0016(3) 0.0022(3)
    O2W 0.0202(3) 0.0281(4) 0.0335(4) -0.0091(3) 0.0172(3) -0.0119(3)
    O3W 0.0173(3) 0.0141(3) 0.0177(3) -0.0001(2) 0.0092(3) 0.0004(2)
_geom_special_details
;
All e.s.d.'s (except the e.s.d. in the dihedral angle between two l.s. planes)
are estimated using the full covariance matrix. The cell e.s.d.'s are taken
into account individually in the estimation of e.s.d.'s in distances, angles
and torsion angles; correlations between e.s.d.'s in cell parameters are only
used when they are defined by crystal symmetry. An approximate (isotropic)
treatment of cell e.s.d.'s is used for estimating e.s.d.'s involving l.s.
planes.
;
loop_
    _geom_bond_atom_site_label_1
    _geom_bond_atom_site_label_2
    _geom_bond_site_symmetry_2
    _geom_bond_distance
    _geom_bond_publ_flag
    N1 N2 . 1.3159(11) ?
    N1 C1 . 1.3626(12) ?
    N1 H1N . 0.955(11) ?
    N2 N3 . 1.3162(11) ?
    N3 C2 . 1.3671(11) ?
    N3 H3N . 0.963(11) ?
    C1 C2 . 1.3959(12) ?
    C1 C6 . 1.4044(13) ?
    C2 C3 . 1.4023(12) ?
    C3 C4 . 1.3772(13) ?
    C3 H3 . 0.9500 ?
    C4 C5 . 1.4183(15) ?
    C4 H4 . 0.9500 ?
    C5 C6 . 1.3775(14) ?
    C5 H5 . 0.9500 ?
    C6 H6 . 0.9500 ?
    N4 N5 . 1.3207(11) ?
    N4 C7 . 1.3668(11) ?
    N4 H4N . 0.959(11) ?
    N5 N6 . 1.3163(11) ?
    N6 C8 . 1.3652(12) ?
    N6 H6N . 0.935(11) ?
    C7 C8 . 1.3965(12) ?
    C7 C12 . 1.4024(13) ?
    C8 C9 . 1.4036(12) ?
    C9 C10 . 1.3775(14) ?
    C9 H9 . 0.9500 ?
    C10 C11 . 1.4181(14) ?
    C10 H10 . 0.9500 ?
    C11 C12 . 1.3792(13) ?
    C11 H11 . 0.9500 ?
    C12 H12 . 0.9500 ?
    N7 N8 . 1.3167(11) ?
    N7 C13 . 1.3634(11) ?
    N7 H7N . 0.940(11) ?
    N8 N9 . 1.3167(11) ?
    N9 C14 . 1.3661(11) ?
    N9 H9N . 0.956(11) ?
    C13 C14 . 1.3969(12) ?
    C13 C18 . 1.4017(12) ?
    C14 C15 . 1.4044(13) ?
    C15 C16 . 1.3781(14) ?
    C15 H15 . 0.9500 ?
    C16 C17 . 1.4158(15) ?
    C16 H16 . 0.9500 ?
    C17 C18 . 1.3777(14) ?
    C17 H17 . 0.9500 ?
    C18 H18 . 0.9500 ?
    S1 O2 . 1.4639(7) ?
    S1 O1 . 1.4765(7) ?
    S1 O4 . 1.4783(7) ?
    S1 O3 . 1.4855(7) ?
    S2 O6 2_656 1.4779(8) ?
    S2 O6 . 1.4779(8) ?
    S2 O5 . 1.4783(8) ?
    S2 O5 2_656 1.4783(8) ?
    O1W H11W . 0.846(12) ?
    O1W H12W . 0.835(12) ?
    O2W H21W . 0.841(13) ?
    O2W H22W . 0.830(13) ?
    O3W H31W . 0.830(12) ?
    O3W H32W . 0.812(12) ?
loop_
    _geom_angle_atom_site_label_1
    _geom_angle_atom_site_label_2
    _geom_angle_atom_site_label_3
    _geom_angle_site_symmetry_1
    _geom_angle_site_symmetry_3
    _geom_angle
    _geom_angle_publ_flag
    N2 N1 C1 . . 111.75(8) ?
    N2 N1 H1N . . 117.3(8) ?
    C1 N1 H1N . . 130.9(8) ?
    N1 N2 N3 . . 106.63(7) ?
    N2 N3 C2 . . 111.26(8) ?
    N2 N3 H3N . . 115.7(8) ?
    C2 N3 H3N . . 133.0(8) ?
    N1 C1 C2 . . 104.99(8) ?
    N1 C1 C6 . . 132.90(9) ?
    C2 C1 C6 . . 122.10(8) ?
    N3 C2 C1 . . 105.37(8) ?
    N3 C2 C3 . . 132.46(9) ?
    C1 C2 C3 . . 122.17(8) ?
    C4 C3 C2 . . 115.46(9) ?
    C4 C3 H3 . . 122.3 ?
    C2 C3 H3 . . 122.3 ?
    C3 C4 C5 . . 122.59(9) ?
    C3 C4 H4 . . 118.7 ?
    C5 C4 H4 . . 118.7 ?
    C6 C5 C4 . . 121.94(9) ?
    C6 C5 H5 . . 119.0 ?
    C4 C5 H5 . . 119.0 ?
    C5 C6 C1 . . 115.73(9) ?
    C5 C6 H6 . . 122.1 ?
    C1 C6 H6 . . 122.1 ?
    N5 N4 C7 . . 111.54(7) ?
    N5 N4 H4N . . 117.3(8) ?
    C7 N4 H4N . . 131.2(8) ?
    N6 N5 N4 . . 106.49(8) ?
    N5 N6 C8 . . 111.57(8) ?
    N5 N6 H6N . . 116.7(9) ?
    C8 N6 H6N . . 131.6(9) ?
    N4 C7 C8 . . 105.05(8) ?
    N4 C7 C12 . . 132.93(8) ?
    C8 C7 C12 . . 122.02(8) ?
    N6 C8 C7 . . 105.35(8) ?
    N6 C8 C9 . . 132.65(8) ?
    C7 C8 C9 . . 122.00(8) ?
    C10 C9 C8 . . 115.75(8) ?
    C10 C9 H9 . . 122.1 ?
    C8 C9 H9 . . 122.1 ?
    C9 C10 C11 . . 122.39(8) ?
    C9 C10 H10 . . 118.8 ?
    C11 C10 H10 . . 118.8 ?
    C12 C11 C10 . . 121.84(9) ?
    C12 C11 H11 . . 119.1 ?
    C10 C11 H11 . . 119.1 ?
    C11 C12 C7 . . 115.99(8) ?
    C11 C12 H12 . . 122.0 ?
    C7 C12 H12 . . 122.0 ?
    N8 N7 C13 . . 111.56(8) ?
    N8 N7 H7N . . 117.0(8) ?
    C13 N7 H7N . . 131.3(8) ?
    N7 N8 N9 . . 106.65(7) ?
    N8 N9 C14 . . 111.41(8) ?
    N8 N9 H9N . . 116.6(8) ?
    C14 N9 H9N . . 132.0(8) ?
    N7 C13 C14 . . 105.18(8) ?
    N7 C13 C18 . . 132.38(9) ?
    C14 C13 C18 . . 122.44(8) ?
    N9 C14 C13 . . 105.20(8) ?
    N9 C14 C15 . . 132.95(9) ?
    C13 C14 C15 . . 121.85(8) ?
    C16 C15 C14 . . 115.62(9) ?
    C16 C15 H15 . . 122.2 ?
    C14 C15 H15 . . 122.2 ?
    C15 C16 C17 . . 122.32(9) ?
    C15 C16 H16 . . 118.8 ?
    C17 C16 H16 . . 118.8 ?
    C18 C17 C16 . . 122.35(9) ?
    C18 C17 H17 . . 118.8 ?
    C16 C17 H17 . . 118.8 ?
    C17 C18 C13 . . 115.42(9) ?
    C17 C18 H18 . . 122.3 ?
    C13 C18 H18 . . 122.3 ?
    O2 S1 O1 . . 111.08(4) ?
    O2 S1 O4 . . 108.95(4) ?
    O1 S1 O4 . . 109.84(4) ?
    O2 S1 O3 . . 109.54(4) ?
    O1 S1 O3 . . 108.59(4) ?
    O4 S1 O3 . . 108.81(4) ?
    O6 S2 O6 2_656 . 109.83(7) ?
    O6 S2 O5 2_656 . 109.04(4) ?
    O6 S2 O5 . . 109.60(4) ?
    O6 S2 O5 2_656 2_656 109.60(4) ?
    O6 S2 O5 . 2_656 109.04(4) ?
    O5 S2 O5 . 2_656 109.73(7) ?
    H11W O1W H12W . . 106.4(15) ?
    H21W O2W H22W . . 109.9(17) ?
    H31W O3W H32W . . 105.2(15) ?
loop_
    _geom_torsion_atom_site_label_1
    _geom_torsion_atom_site_label_2
    _geom_torsion_atom_site_label_3
    _geom_torsion_atom_site_label_4
    _geom_torsion_site_symmetry_1
    _geom_torsion_site_symmetry_2
    _geom_torsion_site_symmetry_3
    _geom_torsion_site_symmetry_4
    _geom_torsion
    _geom_torsion_publ_flag
    C1 N1 N2 N3 . . . . 0.04(11) ?
    N1 N2 N3 C2 . . . . -0.07(11) ?
    N2 N1 C1 C2 . . . . 0.01(11) ?
    N2 N1 C1 C6 . . . . -179.36(10) ?
    N2 N3 C2 C1 . . . . 0.07(11) ?
    N2 N3 C2 C3 . . . . -179.97(10) ?
    N1 C1 C2 N3 . . . . -0.05(10) ?
    C6 C1 C2 N3 . . . . 179.41(9) ?
    N1 C1 C2 C3 . . . . 179.99(9) ?
    C6 C1 C2 C3 . . . . -0.56(14) ?
    N3 C2 C3 C4 . . . . -179.11(10) ?
    C1 C2 C3 C4 . . . . 0.84(14) ?
    C2 C3 C4 C5 . . . . -0.58(14) ?
    C3 C4 C5 C6 . . . . 0.02(16) ?
    C4 C5 C6 C1 . . . . 0.31(15) ?
    N1 C1 C6 C5 . . . . 179.24(10) ?
    C2 C1 C6 C5 . . . . -0.04(14) ?
    C7 N4 N5 N6 . . . . 0.19(11) ?
    N4 N5 N6 C8 . . . . -0.16(11) ?
    N5 N4 C7 C8 . . . . -0.14(10) ?
    N5 N4 C7 C12 . . . . -179.45(10) ?
    N5 N6 C8 C7 . . . . 0.08(11) ?
    N5 N6 C8 C9 . . . . 179.73(10) ?
    N4 C7 C8 N6 . . . . 0.03(10) ?
    C12 C7 C8 N6 . . . . 179.44(9) ?
    N4 C7 C8 C9 . . . . -179.67(9) ?
    C12 C7 C8 C9 . . . . -0.26(14) ?
    N6 C8 C9 C10 . . . . -179.81(10) ?
    C7 C8 C9 C10 . . . . -0.20(13) ?
    C8 C9 C10 C11 . . . . 0.36(14) ?
    C9 C10 C11 C12 . . . . -0.07(15) ?
    C10 C11 C12 C7 . . . . -0.38(14) ?
    N4 C7 C12 C11 . . . . 179.76(10) ?
    C8 C7 C12 C11 . . . . 0.54(14) ?
    C13 N7 N8 N9 . . . . 0.04(10) ?
    N7 N8 N9 C14 . . . . 0.23(10) ?
    N8 N7 C13 C14 . . . . -0.28(10) ?
    N8 N7 C13 C18 . . . . 179.76(10) ?
    N8 N9 C14 C13 . . . . -0.40(10) ?
    N8 N9 C14 C15 . . . . 178.88(10) ?
    N7 C13 C14 N9 . . . . 0.39(10) ?
    C18 C13 C14 N9 . . . . -179.64(9) ?
    N7 C13 C14 C15 . . . . -178.98(9) ?
    C18 C13 C14 C15 . . . . 0.98(15) ?
    N9 C14 C15 C16 . . . . 179.94(10) ?
    C13 C14 C15 C16 . . . . -0.89(14) ?
    C14 C15 C16 C17 . . . . 0.17(15) ?
    C15 C16 C17 C18 . . . . 0.50(17) ?
    C16 C17 C18 C13 . . . . -0.44(15) ?
    N7 C13 C18 C17 . . . . 179.67(10) ?
    C14 C13 C18 C17 . . . . -0.29(14) ?
loop_
    _geom_hbond_atom_site_label_D
    _geom_hbond_atom_site_label_H
    _geom_hbond_atom_site_label_A
    _geom_hbond_site_symmetry_A
    _geom_hbond_distance_DH
    _geom_hbond_distance_HA
    _geom_hbond_distance_DA
    _geom_hbond_angle_DHA
    N1 H1N O3 . 0.955(11) 1.648(11) 2.5981(11) 173.4(13)
    N3 H3N O2W 7_656 0.963(11) 1.588(11) 2.5492(11) 176.4(14)
    N4 H4N O4 . 0.959(11) 1.632(11) 2.5822(10) 170.0(13)
    N6 H6N O6 5_666 0.935(11) 1.658(11) 2.5834(11) 169.8(13)
    N7 H7N O3W . 0.940(11) 1.679(11) 2.6119(11) 171.5(13)
    N9 H9N O5 . 0.956(11) 1.617(11) 2.5735(11) 178.0(14)
    O1W H11W O2 4_646 0.846(12) 1.978(13) 2.7498(10) 151.2(15)
    O1W H12W O2 . 0.835(12) 1.957(12) 2.7871(11) 172.4(16)
    O2W H21W O1 1_545 0.841(13) 1.903(13) 2.7345(11) 169.7(18)
    O2W H22W O1W . 0.830(13) 1.821(13) 2.6507(12) 177.6(18)
    O3W H31W O3 . 0.830(12) 1.874(12) 2.7034(10) 176.4(15)
    O3W H32W O1 1_545 0.812(12) 1.957(12) 2.7594(11) 169.1(15)
data_global
_journal_date_recd_electronic     2013-03-08
_journal_date_accepted     2013-03-18
_journal_name_full     'Acta Crystallographica, Section E'
_journal_year     2013
_journal_volume     69
_journal_issue      4
_journal_page_first     o606
_journal_page_last     o607
_journal_paper_category     QO
_journal_paper_doi     10.1107/S1600536813007472
_journal_coeditor_code     ZL2540
_publ_contact_author_name     'Randolph Belter'
_publ_contact_author_address
;
14400 Williams Road
Zachary LA 70791
USA
;
_publ_contact_author_email     ffroncz@lsu.edu
_publ_contact_author_phone     225-658-8792
_publ_section_title
;
Bis(1,2,3-benzotriazolium) sulfate dihydrate
;
loop_
    _publ_author_name
    _publ_author_footnote
    _publ_author_address
    'Belter, Randolph K.' .
;
Y-Not Chemical Consulting
14400 Williams Road
Zachary, LA 70791
USA
;
    'Fronczek, Frank R.' .
;
Department of Chemistry
Louisiana State University
Baton Rouge, LA 70803
USA
;
_publ_section_synopsis     .
