# Supplementary material for: Bis(1,2,3-benzotriazolium) sulfate dihydrate
Source: Acta Crystallogr Sect E Struct Rep Online. 2013 Mar 28;69(Pt 4):o606–7. doi: 10.1107/S1600536813007472 (PMC3629645; doi:10.1107/S1600536813007472)
Supplement: Supplementary file 2 [file e-69-0o606-Isup2.hkl]

# 
# h,k,l, Fc-squared, Fo-squared, sigma(Fo-squared) and status flag 
# 
data_I
_shelx_title ' Belter6 in C2/c' 
_shelx_refln_list_code          4 
_shelx_F_calc_maximum      696.24 
_exptl_crystal_F_000      2328.00 
_reflns_d_resolution_high  0.6604 
 
loop_ 
 _symmetry_equiv_pos_as_xyz 
 'x, y, z' 
 '-x, y, -z+1/2' 
 'x+1/2, y+1/2, z' 
 '-x+1/2, y+1/2, -z+1/2' 
 '-x, -y, -z' 
 'x, -y, z-1/2' 
 '-x+1/2, -y+1/2, -z' 
 'x+1/2, -y+1/2, z-1/2' 
 
_cell_length_a    38.3120 
_cell_length_b     6.7621 
_cell_length_c    20.9870 
_cell_angle_alpha  90.000 
_cell_angle_beta  113.410 
_cell_angle_gamma  90.000 
 
_shelx_F_squared_multiplier     1.000 
 
loop_ 
 _refln_index_h 
 _refln_index_k 
 _refln_index_l 
 _refln_F_squared_calc 
 _refln_F_squared_meas 
 _refln_F_squared_sigma 
 _refln_observed_status 
   6   0   0   255135.20   241830.84   3846.18 o 
   8   0   0     4198.47     4445.05     75.82 o 
  10   0   0      767.25      829.79     28.61 o 
  12   0   0     1135.50      870.49     23.61 o 
  14   0   0      902.09      827.78     47.69 o 
  16   0   0    13700.60    14422.63    169.27 o 
  18   0   0     6437.98     5946.65     66.94 o 
  20   0   0     2833.90     2642.88     34.93 o 
  22   0   0      412.80      270.06     11.01 o 
  24   0   0     9067.95     8945.18    100.65 o 
  26   0   0     8830.84     9412.22    106.61 o 
  28   0   0     2620.49     2760.94     44.06 o 
  30   0   0    40976.63    42721.90    496.45 o 
  32   0   0       87.61      109.89     20.23 o 
  34   0   0     2869.30     2587.02     46.81 o 
  36   0   0      415.58      458.44     23.75 o 
  38   0   0      299.20      283.58     31.99 o 
  40   0   0       51.03       67.79     16.52 o 
  42   0   0      221.73      203.39     21.75 o 
  44   0   0       36.51       59.13     17.30 o 
  46   0   0     2343.30     2537.48     58.70 o 
  48   0   0     2179.17     2345.03     57.69 o 
  50   0   0     9706.62    10654.34    167.95 o 
  52   0   0     5203.46     6314.07    200.30 o 
   1   1   0     2462.33     2291.31     48.81 o 
   3   1   0    16598.23    17353.47    204.69 o 
   5   1   0     2075.65     1804.79     20.06 o 
   7   1   0     1256.58     1109.73     14.19 o 
   9   1   0    10158.66     9523.06     79.15 o 
  11   1   0    13024.99    13477.48    118.43 o 
  13   1   0     2035.59     2355.18     26.23 o 
  15   1   0    10833.18    11188.58    118.95 o 
  17   1   0     6197.38     6905.65     64.60 o 
  19   1   0    23030.14    25822.04    211.78 o 
  21   1   0    19852.91    20951.85    200.17 o 
  23   1   0      697.98      649.08     15.08 o 
  25   1   0        1.33       -7.49      8.18 o 
  27   1   0      392.97      349.42     13.11 o 
  29   1   0      671.69      624.70     14.10 o 
  31   1   0    12706.83    11401.71    107.85 o 
  33   1   0     1604.24     1617.85     25.65 o 
  35   1   0     2191.54     1716.51     26.93 o 
  37   1   0      262.36      170.55     11.92 o 
  39   1   0     1326.51     1217.69     24.29 o 
  41   1   0      116.47      178.45     14.19 o 
  43   1   0        4.77       -9.69     11.37 o 
  45   1   0       25.63       17.36     15.99 o 
  47   1   0       31.62       45.54     17.20 o 
  49   1   0      145.07      144.31     20.16 o 
  51   1   0      567.82      591.86     34.61 o 
   0   2   0     2350.58     2323.10     48.81 o 
   2   2   0   165674.89   170719.78   3114.32 o 
   4   2   0   129308.15   136525.94   1449.16 o 
   6   2   0    10601.80    10471.37    111.53 o 
   8   2   0     7163.07     7452.22     67.81 o 
  10   2   0     8678.53     8038.57     86.30 o 
  12   2   0       73.97       14.04      4.13 o 
  14   2   0     2446.28     2860.52     25.47 o 
  16   2   0    22414.70    23536.61    182.43 o 
  18   2   0      983.34     1008.06     14.10 o 
  20   2   0     5655.53     6323.81     57.48 o 
  22   2   0       19.00       25.84      5.78 o 
  24   2   0      284.57      251.61      8.88 o 
  26   2   0      341.67      257.57     10.19 o 
  28   2   0     2650.34     2489.41     28.95 o 
  30   2   0    10554.56    10028.69     85.23 o 
  32   2   0      917.73      899.23     17.50 o 
  34   2   0     1658.34     1479.39     24.84 o 
  36   2   0     4439.91     4069.08     52.49 o 
  38   2   0      504.73      537.76     21.20 o 
  40   2   0        0.19       10.70     12.08 o 
  42   2   0        3.64        1.77     14.81 o 
  44   2   0       42.20       49.71     18.88 o 
  46   2   0       69.36       52.87     20.07 o 
  48   2   0     1850.31     1985.68     53.97 o 
  50   2   0     2572.75     2928.29     68.72 o 
  52   2   0      179.66      237.33     28.37 o 
   1   3   0      650.13      844.24     41.61 o 
   3   3   0      968.59     1294.30     26.99 o 
   5   3   0     1959.88     2249.64     24.56 o 
   7   3   0     3744.84     4009.55     48.61 o 
   9   3   0      543.05      386.88      9.97 o 
  11   3   0     2310.52     2489.86     26.75 o 
  13   3   0      295.21      280.70      9.42 o 
  15   3   0       20.45       66.50      8.18 o 
  17   3   0     2446.14     2411.61     30.00 o 
  19   3   0     1816.34     1974.94     26.08 o 
  21   3   0       44.89       17.07      7.33 o 
  23   3   0     5136.76     5087.12     56.95 o 
  25   3   0        6.77       13.27      7.53 o 
  27   3   0     2635.92     2466.06     37.49 o 
  29   3   0      677.50      621.32     19.97 o 
  31   3   0      814.86      694.72     25.71 o 
  33   3   0     2231.51     2140.00     37.07 o 
  35   3   0        0.69        9.37     11.01 o 
  37   3   0      146.79      149.46     18.76 o 
  39   3   0     1328.83     1403.21     49.56 o 
  41   3   0       95.00       67.10     15.76 o 
  43   3   0      167.07      193.22     26.18 o 
  45   3   0     2826.28     2944.97     79.11 o 
  47   3   0      352.73      333.21     27.53 o 
  49   3   0        0.26        0.83     20.07 o 
   0   4   0    37745.05    41215.52    500.07 o 
   2   4   0    29258.14    31473.60    286.51 o 
   4   4   0     5738.69     6509.10     69.35 o 
   6   4   0     7237.03     7914.67     80.96 o 
   8   4   0     3646.95     3340.78     38.25 o 
  10   4   0      718.74      766.50     16.18 o 
  12   4   0      552.15      587.08     11.94 o 
  14   4   0     1587.30     1632.54     22.82 o 
  16   4   0      500.14      548.22     15.76 o 
  18   4   0      263.51      213.17     10.72 o 
  20   4   0      222.74      216.13     11.38 o 
  22   4   0     4306.14     4193.37     54.38 o 
  24   4   0      328.13      316.27     14.56 o 
  26   4   0     1224.47     1128.45     24.67 o 
  28   4   0      950.24      939.84     23.34 o 
  30   4   0        0.49       -5.94     11.56 o 
  32   4   0       15.31       11.06     12.95 o 
  34   4   0       35.44       50.75     13.52 o 
  36   4   0      176.29      151.60     15.29 o 
  38   4   0      181.28      155.03     15.68 o 
  40   4   0     1018.70     1023.03     32.61 o 
  42   4   0       33.00        9.49     15.76 o 
  44   4   0       10.54       39.38     17.20 o 
  46   4   0        1.48       10.04     18.21 o 
  48   4   0       48.40       26.01     25.24 o 
   1   5   0    10239.63    10209.05    109.40 o 
   3   5   0    23050.44    23067.62    230.64 o 
   5   5   0     1439.93     1356.37     22.04 o 
   7   5   0       75.39      101.36      8.48 o 
   9   5   0     1060.21      975.81     18.59 o 
  11   5   0      447.59      442.02     15.28 o 
  13   5   0     1925.06     1895.89     31.94 o 
  15   5   0     3437.69     3272.95     46.68 o 
  17   5   0     1776.59     1743.80     26.36 o 
  19   5   0      107.82      137.97     10.72 o 
  21   5   0      937.75      853.93     20.28 o 
  23   5   0      191.10      157.96     12.08 o 
  25   5   0       16.56        7.92     10.15 o 
  27   5   0    12018.50    11869.07    137.07 o 
  29   5   0       27.69       26.33     12.41 o 
  31   5   0     3447.11     3200.58     54.14 o 
  33   5   0     4055.26     4019.78     58.41 o 
  35   5   0      477.83      505.73     21.20 o 
  37   5   0      292.58      341.65     19.97 o 
  39   5   0      882.05      914.88     28.34 o 
  41   5   0        2.50        3.93     16.43 o 
  43   5   0       22.18       30.69     20.07 o 
  45   5   0      850.82      914.14     38.35 o 
   0   6   0    15086.46    16495.80    245.80 o 
   2   6   0     5421.37     5501.85     74.99 o 
   4   6   0       62.01       53.91      9.99 o 
   6   6   0     1981.65     1720.45     27.83 o 
   8   6   0        0.49       -1.19      8.26 o 
  10   6   0        8.73        2.23      8.94 o 
  12   6   0     7875.74     7710.43     80.54 o 
  14   6   0      116.01      123.29     12.45 o 
  16   6   0     2006.96     2036.15     47.23 o 
  18   6   0     6638.26     6503.13     83.54 o 
  20   6   0     1102.40     1186.10     30.31 o 
  22   6   0      645.12      655.55     26.16 o 
  24   6   0     3023.08     3060.77     61.91 o 
  26   6   0        6.50       -7.33     14.46 o 
  28   6   0       19.24       13.44     13.32 o 
  30   6   0     1315.48     1409.13     35.01 o 
  32   6   0     3141.34     3127.61     49.40 o 
  34   6   0      279.72      237.72     17.83 o 
  36   6   0     3790.42     3767.79     57.94 o 
  38   6   0        2.20      -13.01     25.04 o 
  40   6   0      157.75      144.42     28.42 o 
  42   6   0      490.77      464.28     30.67 o 
   1   7   0      476.47      492.01     25.57 o 
   3   7   0      920.97      979.02     28.95 o 
   5   7   0     1094.95     1121.13     33.93 o 
   7   7   0      258.40      224.02     19.60 o 
   9   7   0      235.40      266.09     13.09 o 
  11   7   0      126.05      119.46     10.61 o 
  13   7   0      791.27      765.09     26.26 o 
  15   7   0       82.22       85.15     17.10 o 
  17   7   0     2659.07     2558.43     44.72 o 
  19   7   0     1074.78     1095.20     32.45 o 
  21   7   0     2873.50     2903.36     65.41 o 
  23   7   0      217.08      202.98     19.35 o 
  25   7   0        0.15      -19.39     19.39 o 
  27   7   0      610.38      629.04     31.54 o 
  29   7   0     1565.96     1531.94     45.49 o 
  31   7   0      279.83      322.16     27.87 o 
  33   7   0      439.43      497.88     42.05 o 
  35   7   0     2818.23     2842.05     57.46 o 
  37   7   0       65.52       60.75     20.53 o 
   0   8   0    10367.27    10366.67    231.29 o 
   2   8   0     8250.22     8040.77    244.00 o 
   4   8   0     4611.82     4452.83    154.80 o 
   6   8   0     1308.66     1290.09     45.83 o 
   8   8   0        0.07       -4.35     20.07 o 
  10   8   0     1222.60     1178.62     64.23 o 
  12   8   0      488.58      456.22     32.04 o 
  14   8   0      527.30      515.28     33.67 o 
  16   8   0      345.09      292.72     20.14 o 
  18   8   0      281.56      277.25     20.46 o 
  20   8   0     1141.06     1159.26     39.86 o 
  22   8   0        5.53      -21.87     21.87 o 
  24   8   0     1374.53     1460.11     95.74 o 
  26   8   0      255.15      241.72     35.29 o 
  28   8   0      259.05      209.10     36.64 o 
  30   8   0      216.62      238.45     52.46 o 
  32   8   0      194.46      190.76     52.46 o 
   1   9   0      653.69      693.35    109.69 o 
   3   9   0        7.82      -12.65     20.07 o 
   5   9   0        0.42        0.95     39.57 o 
   7   9   0     1095.69     1109.41     47.67 o 
   9   9   0      214.20      253.29     30.29 o 
  11   9   0       65.50       50.87     24.78 o 
  13   9   0       49.22       37.96     23.75 o 
  15   9   0     2179.89     2028.11     70.00 o 
  17   9   0       79.93       89.13     25.60 o 
  19   9   0       27.34       16.69     30.35 o 
  21   9   0      196.72      239.91     38.15 o 
  23   9   0      138.92      126.32     42.92 o 
  25   9   0       20.62       26.23     45.30 o 
   0  10   0     2317.14     2093.56    109.69 o 
   2  10   0     1378.52     1311.16    135.91 o 
   4  10   0      252.39      324.07     40.47 o 
   6  10   0        3.58       25.93     24.47 o 
   8  10   0       15.27       64.55     29.75 o 
  10  10   0      111.00      105.51     28.37 o 
 -53   1   1       73.82      157.10     25.60 o 
 -51   1   1     2847.29     3153.36     91.31 o 
 -49   1   1      800.83      920.10     32.12 o 
 -47   1   1       33.17       53.65     19.96 o 
 -45   1   1       30.91       56.78     16.43 o 
 -43   1   1     3482.67     3708.07     50.54 o 
 -41   1   1      836.37      751.42     29.90 o 
 -39   1   1     3537.49     3355.53     46.83 o 
 -37   1   1     2906.01     2840.43     37.78 o 
 -35   1   1     3850.36     3497.06     39.36 o 
 -33   1   1     1522.93     1372.21     21.87 o 
 -31   1   1     1723.64     1614.75     25.96 o 
 -29   1   1    18625.86    18478.86    200.53 o 
 -27   1   1       51.05       59.13      8.03 o 
 -25   1   1       60.15       70.23      7.79 o 
 -23   1   1     1240.42     1068.32     23.46 o 
 -21   1   1    35371.02    36802.30    320.25 o 
 -19   1   1     2005.82     2206.26     22.38 o 
 -17   1   1     7266.02     8413.19     68.16 o 
 -15   1   1     2411.71     2282.33     43.68 o 
 -13   1   1    33923.58    32990.86    253.08 o 
 -11   1   1    18595.34    18297.28    141.34 o 
  -9   1   1    32043.38    31406.30    240.18 o 
  -7   1   1    41459.11    41051.87    360.34 o 
  -5   1   1      380.27      511.31      9.63 o 
  -3   1   1    70528.40    70258.66    663.36 o 
  -1   1   1    26586.35    26931.00    282.32 o 
   1   1   1      102.95      203.46     11.92 o 
   3   1   1     6516.86     7020.57     74.88 o 
   5   1   1     4444.04     4614.48     71.72 o 
   7   1   1    25102.30    26285.00    228.93 o 
   9   1   1    68186.45    66889.33    576.30 o 
  11   1   1      561.02      541.29      9.67 o 
  13   1   1     1620.43     2163.48     25.23 o 
  15   1   1     3605.01     3279.71     47.08 o 
  17   1   1      452.35      261.67      9.14 o 
  19   1   1    14132.80    14907.61    133.86 o 
  21   1   1     5851.99     5709.69     60.98 o 
  23   1   1     5711.37     5383.81     59.00 o 
  25   1   1      545.99      543.15     14.84 o 
  27   1   1    17400.26    17235.61    146.44 o 
  29   1   1     4551.17     4499.92     49.13 o 
  31   1   1     2834.98     2533.97     33.44 o 
  33   1   1     5798.12     5740.04     61.47 o 
  35   1   1      345.73      391.07     14.87 o 
  37   1   1     3286.24     3559.58     44.20 o 
  39   1   1     2185.33     2041.13     31.59 o 
  41   1   1      149.92      171.71     13.75 o 
  43   1   1      740.43      763.10     25.49 o 
  45   1   1       92.53      123.88     17.76 o 
  47   1   1       13.14       29.84     17.20 o 
  49   1   1     1265.60     1377.55     50.25 o 
  51   1   1      210.48      215.25     25.60 o 
 -52   2   1      981.74     1121.53     49.26 o 
 -50   2   1     2105.73     2182.47     72.34 o 
 -48   2   1      272.86      287.91     27.26 o 
 -46   2   1     1194.23     1270.46     42.16 o 
 -44   2   1      250.63      247.82     20.60 o 
 -42   2   1      674.36      662.38     26.77 o 
 -40   2   1      727.02      683.62     27.97 o 
 -38   2   1       14.33       10.10     10.27 o 
 -36   2   1      479.48      521.15     17.81 o 
 -34   2   1     2866.15     2684.16     32.72 o 
 -32   2   1       21.59       33.95      8.53 o 
 -30   2   1    14731.56    14470.19    125.50 o 
 -28   2   1      138.29      117.63      7.66 o 
 -26   2   1     1524.10     1612.63     22.28 o 
 -24   2   1     3829.73     3813.30     40.29 o 
 -22   2   1      799.59      768.33     13.16 o 
 -20   2   1     9558.51    10258.31     94.91 o 
 -18   2   1     9044.11    10197.21     82.03 o 
 -16   2   1      253.90      291.09      7.29 o 
 -14   2   1     2313.97     2426.52     23.70 o 
 -12   2   1      667.65      579.34     11.36 o 
 -10   2   1       38.41       12.40      5.45 o 
  -8   2   1      655.14      923.32     15.16 o 
  -6   2   1    20532.46    20656.23    223.59 o 
  -4   2   1   124464.73   129760.38   1215.65 o 
  -2   2   1      437.87      330.69     16.12 o 
   0   2   1   234980.56   240454.91   2956.25 o 
   2   2   1    15512.41    17820.72    240.70 o 
   4   2   1    11636.43    11350.97    133.20 o 
   6   2   1       56.49       81.07     14.31 o 
   8   2   1     2546.52     2255.29     27.46 o 
  10   2   1    12871.88    13374.83    118.50 o 
  12   2   1     7052.78     7719.09     66.26 o 
  14   2   1      913.56      815.99     10.97 o 
  16   2   1     2303.60     2436.41     23.58 o 
  18   2   1     1877.17     1785.95     20.56 o 
  20   2   1     1076.96     1200.03     16.90 o 
  22   2   1      385.73      375.88     10.37 o 
  24   2   1     6742.10     6580.58     64.81 o 
  26   2   1     1055.32      921.72     20.08 o 
  28   2   1     1077.15     1048.33     16.66 o 
  30   2   1     1237.42     1314.49     18.99 o 
  32   2   1    12955.54    12064.52    108.25 o 
  34   2   1       92.69       77.58     10.58 o 
  36   2   1       33.87       45.68     12.68 o 
  38   2   1      543.48      505.68     22.91 o 
  40   2   1      241.28      237.14     16.90 o 
  42   2   1       71.71       63.37     16.92 o 
  44   2   1       56.70       63.45     20.07 o 
  46   2   1     1449.54     1509.59     47.67 o 
  48   2   1      163.03      180.87     42.80 o 
  50   2   1      369.68      415.01     30.29 o 
 -51   3   1       66.18       60.71     22.84 o 
 -49   3   1     2923.39     3022.46     69.72 o 
 -47   3   1      178.58      191.66     21.26 o 
 -45   3   1      236.69      291.68     22.56 o 
 -43   3   1       59.04       46.22     15.36 o 
 -41   3   1        3.90       22.89     12.80 o 
 -39   3   1        6.47       19.08     12.27 o 
 -37   3   1      116.16      113.11     13.96 o 
 -35   3   1     1586.80     1368.17     29.77 o 
 -33   3   1     1360.46     1205.16     30.35 o 
 -31   3   1     9848.43     9407.32    165.20 o 
 -29   3   1     5772.31     5728.45     71.64 o 
 -27   3   1        4.79       15.76      9.22 o 
 -25   3   1      175.15      210.28     10.91 o 
 -23   3   1     2383.30     2366.31     31.25 o 
 -21   3   1      143.67      132.55     11.02 o 
 -19   3   1    32861.33    35499.70    335.66 o 
 -17   3   1     4482.13     5031.88     53.30 o 
 -15   3   1      419.24      381.59     17.43 o 
 -13   3   1     1597.07     1876.69     22.11 o 
 -11   3   1     1355.33     1418.10     16.95 o 
  -9   3   1      291.62      237.18      7.37 o 
  -7   3   1      613.47      577.33     11.06 o 
  -5   3   1      699.42      671.09     16.49 o 
  -3   3   1    13963.80    14343.24    134.59 o 
  -1   3   1     1262.54     1199.63     15.73 o 
   1   3   1    46258.98    47171.96    441.52 o 
   3   3   1     3070.90     3078.27     62.64 o 
   5   3   1      274.76      345.05      9.86 o 
   7   3   1       15.66       15.14      3.32 o 
   9   3   1       11.07       13.90      4.21 o 
  11   3   1     4457.42     5031.95     52.61 o 
  13   3   1     1662.50     1821.99     30.50 o 
  15   3   1     2603.10     2867.04     33.60 o 
  17   3   1     4486.85     4813.39     51.75 o 
  19   3   1       71.27       49.21      6.94 o 
  21   3   1     2294.86     2569.63     36.97 o 
  23   3   1      207.52      164.08      9.77 o 
  25   3   1      611.66      568.84     15.45 o 
  27   3   1    15896.30    15594.49    144.81 o 
  29   3   1     4137.82     4131.01     51.57 o 
  31   3   1     6942.78     6321.51     73.29 o 
  33   3   1     2968.00     2747.99     43.47 o 
  35   3   1      465.85      343.18     19.60 o 
  37   3   1      359.40      291.23     19.60 o 
  39   3   1      276.82      271.32     19.60 o 
  41   3   1      428.88      473.85     24.78 o 
  43   3   1        2.71       -0.18     16.52 o 
  45   3   1       42.60       13.54     15.99 o 
  47   3   1      125.69      110.32     22.46 o 
  49   3   1      215.11      225.32     27.82 o 
 -48   4   1       71.14       80.82     26.92 o 
 -46   4   1     1378.99     1344.75     63.33 o 
 -44   4   1      117.76      152.80     18.85 o 
 -42   4   1     1193.18     1242.15     32.30 o 
 -40   4   1      629.38      634.63     23.84 o 
 -38   4   1        5.35        8.42     13.15 o 
 -36   4   1     7453.45     7268.29     92.09 o 
 -34   4   1      495.39      475.62     22.56 o 
 -32   4   1      609.77      580.06     23.66 o 
 -30   4   1     1201.11     1173.27     29.73 o 
 -28   4   1     6526.02     6336.82     78.81 o 
 -26   4   1      778.82      713.56     20.28 o 
 -24   4   1     4585.22     4509.72     58.27 o 
 -22   4   1     1269.31     1222.79     23.23 o 
 -20   4   1     3925.39     4234.56     53.58 o 
 -18   4   1     6045.05     6334.12     73.96 o 
 -16   4   1     5565.88     5568.49     71.45 o 
 -14   4   1     2448.28     2800.50     34.28 o 
 -12   4   1      269.65      265.52      8.43 o 
 -10   4   1      104.70      141.75      6.72 o 
  -8   4   1     8889.81     9376.31     95.03 o 
  -6   4   1      118.09       76.84      5.27 o 
  -4   4   1    24477.89    26686.17    230.90 o 
  -2   4   1    42305.88    44209.47    331.85 o 
   0   4   1    56111.18    62082.41    561.60 o 
   2   4   1    45700.09    49260.77    480.28 o 
   4   4   1     6159.90     5798.24     81.75 o 
   6   4   1    10825.84    10208.17    111.70 o 
   8   4   1       26.83       37.28     11.73 o 
  10   4   1      624.29      629.81     11.51 o 
  12   4   1      530.69      499.91     13.27 o 
  14   4   1        0.45        5.60      5.87 o 
  16   4   1    14889.69    15658.27    169.03 o 
  18   4   1      329.51      322.11     17.43 o 
  20   4   1      771.46      686.37     18.25 o 
  22   4   1     1212.24     1075.43     23.23 o 
  24   4   1    10512.64    10166.18    117.17 o 
  26   4   1      341.86      346.10     15.68 o 
  28   4   1      726.94      696.11     23.83 o 
  30   4   1     6435.15     6356.25     79.74 o 
  32   4   1      362.61      323.54     19.95 o 
  34   4   1      624.27      605.85     27.20 o 
  36   4   1     5404.18     5215.98     80.40 o 
  38   4   1      649.60      641.69     27.03 o 
  40   4   1      158.29      161.83     18.85 o 
  42   4   1      556.36      542.31     27.34 o 
  44   4   1       26.98       27.28     16.52 o 
  46   4   1      576.67      690.58     35.58 o 
  48   4   1     3410.27     3649.43     79.75 o 
 -47   5   1       10.66        6.94     20.98 o 
 -45   5   1      116.06       73.86     21.68 o 
 -43   5   1      491.88      511.49     31.83 o 
 -41   5   1      675.43      792.12     28.01 o 
 -39   5   1      180.20      137.70     15.68 o 
 -37   5   1       95.11       97.07     15.29 o 
 -35   5   1     1949.41     1817.09     41.99 o 
 -33   5   1     1116.97     1109.80     30.86 o 
 -31   5   1      451.22      423.52     20.60 o 
 -29   5   1     4766.15     4618.70     69.54 o 
 -27   5   1     1075.69     1089.61     41.24 o 
 -25   5   1     4014.94     4135.25     55.71 o 
 -23   5   1     1183.52     1290.23     25.68 o 
 -21   5   1        3.18        3.54      8.48 o 
 -19   5   1     1045.19      965.36     21.35 o 
 -17   5   1     1882.03     2055.09     37.17 o 
 -15   5   1        2.28       -5.91      9.90 o 
 -13   5   1     7766.84     7703.81     91.35 o 
 -11   5   1      448.86      418.60     19.45 o 
  -9   5   1       75.93       66.32      8.41 o 
  -7   5   1     1833.96     1699.43     20.85 o 
  -5   5   1     2312.06     2500.65     27.45 o 
  -3   5   1      710.47      741.45     24.95 o 
  -1   5   1     1045.14     1018.10     18.32 o 
   1   5   1       96.79       86.56      6.33 o 
   3   5   1     2782.46     2782.99     39.20 o 
   5   5   1     1428.43     1273.04     21.89 o 
   7   5   1       32.57       21.31      6.42 o 
   9   5   1    10678.65    10253.21    129.29 o 
  11   5   1      260.52      275.64     13.53 o 
  13   5   1      291.98      322.97     14.65 o 
  15   5   1      878.91      753.18     18.47 o 
  17   5   1    19062.49    19498.20    234.86 o 
  19   5   1      236.48      272.01     12.58 o 
  21   5   1       50.27       23.84      9.22 o 
  23   5   1     1505.74     1517.68     28.34 o 
  25   5   1     1763.25     1777.66     32.63 o 
  27   5   1      367.33      330.76     17.82 o 
  29   5   1     2267.95     2199.60     53.52 o 
  31   5   1     3890.50     3785.43     55.40 o 
  33   5   1      902.21      831.89     25.02 o 
  35   5   1      154.03      155.11     15.97 o 
  37   5   1        0.93       -5.04     14.00 o 
  39   5   1     2364.64     2369.52     49.90 o 
  41   5   1       61.88       75.92     20.68 o 
  43   5   1      236.83      286.96     26.52 o 
  45   5   1     1961.45     2017.15     56.73 o 
 -42   6   1      160.90      176.50     23.48 o 
 -40   6   1      964.40     1030.34     33.70 o 
 -38   6   1     1244.36     1223.04     42.68 o 
 -36   6   1      807.60      860.55     27.63 o 
 -34   6   1     2598.82     2505.62     55.76 o 
 -32   6   1     2095.24     2030.38     42.82 o 
 -30   6   1     3041.17     2928.99     51.75 o 
 -28   6   1     3157.78     3146.35     53.54 o 
 -26   6   1     4281.35     4207.57     74.24 o 
 -24   6   1     1515.24     1473.53     52.33 o 
 -22   6   1       25.85       25.56     12.82 o 
 -20   6   1       75.80       72.89     14.47 o 
 -18   6   1      761.28      775.93     23.23 o 
 -16   6   1        3.90        3.67      9.41 o 
 -14   6   1      949.01      902.46     21.05 o 
 -12   6   1       49.09       61.91     11.37 o 
 -10   6   1     1847.18     1854.07     28.71 o 
  -8   6   1     9210.45     8949.32     99.08 o 
  -6   6   1     1828.78     1741.54     38.71 o 
  -4   6   1    14928.34    15664.83    180.76 o 
  -2   6   1      970.19      945.03     29.73 o 
   0   6   1    12701.07    13171.93    154.77 o 
   2   6   1     2796.81     3031.00     43.58 o 
   4   6   1     2391.45     2395.47     33.56 o 
   6   6   1     1546.18     1743.52     31.28 o 
   8   6   1      216.99      223.36     12.56 o 
  10   6   1     1044.47     1033.59     21.64 o 
  12   6   1        5.17       14.79      9.88 o 
  14   6   1      263.51      243.26     14.29 o 
  16   6   1     3301.09     3398.61     50.23 o 
  18   6   1      843.78      870.31     25.68 o 
  20   6   1     2634.61     2617.55     47.72 o 
  22   6   1     1572.60     1534.66     41.12 o 
  24   6   1     2904.46     2905.09     51.52 o 
  26   6   1      812.52      796.17     42.61 o 
  28   6   1      387.39      377.20     17.71 o 
  30   6   1      738.78      788.08     25.02 o 
  32   6   1     2790.44     2741.38     46.03 o 
  34   6   1      342.36      340.74     19.57 o 
  36   6   1      529.05      559.56     44.52 o 
  38   6   1      290.28      262.27     25.05 o 
  40   6   1     1151.32     1174.96     44.26 o 
  42   6   1      386.47      439.15     33.63 o 
 -39   7   1      115.61       98.70     16.99 o 
 -37   7   1      677.79      720.10     27.61 o 
 -35   7   1      751.71      746.23     71.53 o 
 -33   7   1     1193.79     1247.67     59.61 o 
 -31   7   1     1803.51     1778.40     50.14 o 
 -29   7   1        0.08       19.86     18.88 o 
 -27   7   1     6656.18     6285.64    108.92 o 
 -25   7   1      120.47       99.89     19.38 o 
 -23   7   1      235.84      216.14     19.35 o 
 -21   7   1       96.83       83.35     16.18 o 
 -19   7   1     1093.32     1141.55     29.48 o 
 -17   7   1      914.01      888.55     26.99 o 
 -15   7   1      497.09      511.52     22.58 o 
 -13   7   1     1069.96     1042.77     24.53 o 
 -11   7   1     2360.72     2384.08     42.95 o 
  -9   7   1      983.52      944.67     36.48 o 
  -7   7   1     1454.30     1459.42     38.71 o 
  -5   7   1       13.91       30.12     18.21 o 
  -3   7   1     1575.22     1566.83     39.80 o 
  -1   7   1       60.75       39.11     15.99 o 
   1   7   1        0.13       -8.94     13.96 o 
   3   7   1     8153.87     8087.38    117.98 o 
   5   7   1     2155.27     2152.31     32.99 o 
   7   7   1       15.94       22.94      8.55 o 
   9   7   1     1183.11     1225.80     34.35 o 
  11   7   1        2.08       -1.42      9.18 o 
  13   7   1       16.61       15.39     11.70 o 
  15   7   1     2358.00     2316.86     42.53 o 
  17   7   1     1404.06     1451.34     33.08 o 
  19   7   1       33.48       42.37     21.23 o 
  21   7   1     2209.45     2329.83    112.92 o 
  23   7   1      201.74      177.69     23.06 o 
  25   7   1      332.77      308.19     24.47 o 
  27   7   1        5.98        3.60     19.38 o 
  29   7   1       93.87       87.81     21.68 o 
  31   7   1      506.22      444.75     52.46 o 
  33   7   1      129.83       99.02     25.12 o 
  35   7   1      135.62      166.34     28.51 o 
  37   7   1        2.23      -18.21     18.21 o 
 -32   8   1       19.02        4.77     42.92 o 
 -30   8   1       42.08        8.14     28.51 o 
 -28   8   1      441.30      448.76     40.47 o 
 -26   8   1        1.68       12.90     28.51 o 
 -24   8   1        4.71       -6.15     19.43 o 
 -22   8   1        8.97       -0.79     21.54 o 
 -20   8   1      530.13      552.44     45.43 o 
 -18   8   1      101.25       88.59     22.84 o 
 -16   8   1      193.33      214.34     26.92 o 
 -14   8   1      372.22      379.64     31.13 o 
 -12   8   1       48.78       48.56     20.98 o 
 -10   8   1       50.12       23.64     28.15 o 
  -8   8   1     1539.93     1518.87     61.27 o 
  -6   8   1     1309.64     1279.76     76.04 o 
  -4   8   1      757.64      755.78     39.40 o 
  -2   8   1    11033.44    10895.40    205.12 o 
   0   8   1       50.89      125.67     31.08 o 
   2   8   1       31.35       34.68     21.68 o 
   4   8   1     2224.02     2200.16     67.05 o 
   6   8   1      178.73      168.29     24.78 o 
   8   8   1       14.11       28.20     20.07 o 
  10   8   1     1086.78     1014.56     48.05 o 
  12   8   1        0.88       11.62     22.72 o 
  14   8   1       54.44       62.95     14.42 o 
  16   8   1      851.79      860.69     30.38 o 
  18   8   1       90.26       79.97     18.29 o 
  20   8   1       65.88       44.38     18.29 o 
  22   8   1        1.04       -6.23     18.33 o 
  24   8   1      679.51      728.74     35.73 o 
  26   8   1        8.78       34.50     28.51 o 
  28   8   1     1447.41     1511.75     95.38 o 
  30   8   1     1018.00     1125.47     85.84 o 
  32   8   1       41.90       66.77     42.92 o 
 -25   9   1       19.29       22.78     29.79 o 
 -23   9   1      207.45      200.75     37.09 o 
 -21   9   1      686.42      634.77     48.81 o 
 -19   9   1      313.91      311.35     32.81 o 
 -17   9   1     1314.96     1178.25     51.63 o 
 -15   9   1       24.59       44.51     24.78 o 
 -13   9   1      187.01      215.70     28.37 o 
 -11   9   1       99.93      133.34     26.52 o 
  -9   9   1      800.30      852.86     41.12 o 
  -7   9   1       11.38        7.05     22.46 o 
  -5   9   1     2672.17     2604.89     67.77 o 
  -3   9   1       91.76      111.66     47.69 o 
  -1   9   1     1348.14     1220.73     97.76 o 
   1   9   1       32.97       73.86     24.47 o 
   3   9   1      462.08      477.86     38.45 o 
   5   9   1      100.38       85.25     24.47 o 
   7   9   1      251.53      284.02     36.59 o 
   9   9   1     2026.06     1953.20     59.61 o 
  11   9   1       64.64       92.90     23.75 o 
  13   9   1        7.66      -19.15     21.68 o 
  15   9   1      503.83      476.92     35.79 o 
  17   9   1      427.02      387.11     33.04 o 
  19   9   1      112.46      164.19     33.72 o 
  21   9   1     1596.41     1496.09     78.69 o 
  23   9   1      176.05      122.40     35.29 o 
 -12  10   1        2.02       39.74     24.78 o 
 -10  10   1      739.24      748.38     44.92 o 
  -8  10   1       18.10        6.87     23.75 o 
  -6  10   1     3501.75     3201.66     99.44 o 
  -4  10   1        0.12      -26.93     52.46 o 
  -2  10   1      124.07      224.46     38.67 o 
   0  10   1     3625.22     3177.71    143.07 o 
   2  10   1       25.06      -19.08     26.98 o 
   4  10   1      972.27      954.26     88.23 o 
   6  10   1       45.48       68.64     26.52 o 
   8  10   1       65.37       19.08     24.78 o 
  10  10   1        0.41      -18.50     23.75 o 
 -54   0   2     1567.40     1578.52     90.61 o 
 -52   0   2      668.13      692.96     53.17 o 
 -50   0   2     2448.42     2739.27     63.21 o 
 -48   0   2     2200.75     2417.20     57.82 o 
 -46   0   2      326.84      312.07     24.78 o 
 -44   0   2        9.14        7.95     16.52 o 
 -42   0   2      181.54      202.51     20.98 o 
 -40   0   2     4417.53     4256.00     77.09 o 
 -38   0   2     1302.45     1142.13     33.89 o 
 -36   0   2      420.30      433.21     23.78 o 
 -34   0   2     9684.66     9818.54    113.40 o 
 -32   0   2    11826.89    11171.14    130.42 o 
 -30   0   2     5569.33     5419.69     66.91 o 
 -28   0   2     2116.19     1902.85     33.93 o 
 -26   0   2      207.62      260.83     12.95 o 
 -24   0   2     2902.73     3151.39     45.87 o 
 -22   0   2    53997.46    58879.99    883.82 o 
 -20   0   2    25584.40    29390.72    375.14 o 
 -18   0   2    59674.58    67330.19    765.23 o 
 -16   0   2    15382.94    15395.98    209.22 o 
 -14   0   2      776.00      648.83     21.73 o 
 -10   0   2    48573.60    49854.41   1139.77 o 
  -8   0   2    48147.20    49868.38    807.58 o 
  -4   0   2    20309.08    18737.13    515.04 o 
  -2   0   2     3128.48     3471.78    100.15 o 
   0   0   2      630.93      696.26     23.84 o 
   4   0   2    43103.97    41515.05   1161.23 o 
   6   0   2    42582.16    39943.33    522.07 o 
   8   0   2   154374.77   152702.28   2443.80 o 
  10   0   2    29356.99    31887.20    715.34 o 
  12   0   2     1357.45     1681.81     37.09 o 
  14   0   2    12241.11    12264.89    203.75 o 
  16   0   2    28384.19    29779.71    561.68 o 
  18   0   2     7399.10     8440.22    104.88 o 
  20   0   2     5858.47     6433.80     82.84 o 
  22   0   2     4239.22     3605.80     57.13 o 
  24   0   2      823.84      769.33     20.78 o 
  26   0   2    35316.68    34819.77    404.70 o 
  28   0   2    35661.30    33238.43    388.59 o 
  30   0   2        9.68       57.23     11.92 o 
  32   0   2    35179.39    32934.36    442.60 o 
  34   0   2     6744.96     6359.97    101.87 o 
  36   0   2      155.20      207.68     18.21 o 
  38   0   2     1257.08     1233.88     36.64 o 
  40   0   2      380.30      475.92     26.52 o 
  42   0   2       18.45       10.65     17.12 o 
  44   0   2     2315.72     2532.26     58.70 o 
  46   0   2        0.25       21.33     18.21 o 
  48   0   2     2924.23     3286.16     70.63 o 
  50   0   2       98.35      101.55     28.51 o 
 -53   1   2       37.55       34.81     25.52 o 
 -51   1   2      743.64      711.06     36.64 o 
 -49   1   2      267.22      276.84     21.99 o 
 -47   1   2      285.89      284.09     21.99 o 
 -45   1   2        8.01       10.93     11.52 o 
 -43   1   2      886.37      883.28     23.36 o 
 -41   1   2        0.77       -6.59     10.27 o 
 -39   1   2     1829.18     1477.55     24.16 o 
 -37   1   2     1025.46     1160.49     21.41 o 
 -35   1   2     3260.55     2835.12     33.89 o 
 -33   1   2    11792.50    10619.84    112.05 o 
 -31   1   2     3368.37     3194.97     38.06 o 
 -29   1   2      637.20      635.53     15.37 o 
 -27   1   2      137.87      154.68      9.30 o 
 -25   1   2       70.86      115.19      7.61 o 
 -23   1   2     2236.59     2638.80     29.57 o 
 -21   1   2       12.88        6.56      5.06 o 
 -19   1   2      848.81     1147.62     16.74 o 
 -17   1   2      224.31      218.92      7.07 o 
 -15   1   2        2.23       -1.45      3.50 o 
 -13   1   2      364.73      535.22      8.77 o 
 -11   1   2      363.37      349.67      8.79 o 
  -9   1   2        0.10       16.69      4.27 o 
  -7   1   2    30076.18    31123.90    278.72 o 
  -5   1   2      314.41      305.13      7.53 o 
  -3   1   2     6002.61     5998.71     71.31 o 
  -1   1   2    10804.79    11122.36    129.42 o 
   1   1   2    28608.60    27988.91    532.77 o 
   3   1   2       25.75       14.87      4.09 o 
   5   1   2     5491.84     5475.59     55.49 o 
   7   1   2    18968.79    19822.17    160.99 o 
   9   1   2      282.42      401.82      7.89 o 
  11   1   2     1934.76     1231.04     14.69 o 
  13   1   2      658.57      447.43     11.68 o 
  15   1   2       84.43       49.23      4.70 o 
  17   1   2     8145.02     9369.29     96.08 o 
  19   1   2     1455.69     1532.46     20.54 o 
  21   1   2      535.86      510.97     14.47 o 
  23   1   2     9718.65     9484.79     96.66 o 
  25   1   2        4.53        3.93      7.11 o 
  27   1   2     1921.69     1833.93     24.20 o 
  29   1   2     4247.22     4037.52     45.52 o 
  31   1   2     1431.91     1156.65     21.28 o 
  33   1   2       74.89      154.47     10.89 o 
  35   1   2      255.33      283.14     13.83 o 
  37   1   2       28.55       78.70     11.25 o 
  39   1   2      127.16      146.66     13.11 o 
  41   1   2      883.64      947.49     24.28 o 
  43   1   2      769.44      792.90     25.98 o 
  45   1   2       10.48       15.29     16.43 o 
  47   1   2      330.80      347.16     24.38 o 
  49   1   2        0.38        6.73     17.58 o 
  51   1   2       37.34       47.91     20.98 o 
 -52   2   2     2044.76     2168.00     58.70 o 
 -50   2   2       75.33       35.87     20.07 o 
 -48   2   2     1012.75     1066.02     39.40 o 
 -46   2   2        5.46       18.36     17.30 o 
 -44   2   2        0.23      -14.81     14.81 o 
 -42   2   2       55.88       56.53     12.91 o 
 -40   2   2       84.45       63.01     13.53 o 
 -38   2   2       11.29        4.50     11.73 o 
 -36   2   2      933.06      859.89     21.24 o 
 -34   2   2       82.21      122.02     10.08 o 
 -32   2   2    10972.04    10725.92    102.80 o 
 -30   2   2     4096.16     3931.61     40.76 o 
 -28   2   2     7629.58     7717.28     81.28 o 
 -26   2   2      141.49      182.06      8.53 o 
 -24   2   2     2030.92     2183.61     25.90 o 
 -22   2   2     5906.50     5990.70     58.59 o 
 -20   2   2     1224.27     1189.00     17.20 o 
 -18   2   2    11888.27    13304.13    105.15 o 
 -16   2   2     1146.31     1067.13     12.70 o 
 -14   2   2    11888.70    13610.52    131.21 o 
 -12   2   2     3383.11     3414.13     40.59 o 
 -10   2   2     5781.07     5290.60     47.30 o 
  -8   2   2     2318.08     2753.63     26.93 o 
  -6   2   2     7071.43     6706.04     70.37 o 
  -4   2   2    62921.02    64176.02    556.27 o 
  -2   2   2   484748.38   469990.16   5572.86 o 
   0   2   2    49832.77    51949.75    737.98 o 
   2   2   2      630.79      696.76     41.71 o 
   4   2   2    10773.95    11645.51    122.14 o 
   6   2   2     9912.80     9906.60    105.48 o 
   8   2   2     3140.25     3177.04     48.74 o 
  10   2   2    19612.10    22434.30    183.78 o 
  12   2   2     3881.78     4543.41     40.95 o 
  14   2   2     2136.55     2214.26     21.75 o 
  16   2   2     6182.34     6894.10     61.02 o 
  18   2   2       27.09       35.33      4.79 o 
  20   2   2       43.62       21.82      5.16 o 
  22   2   2     1519.34     1301.50     18.12 o 
  24   2   2       31.86       51.74      6.29 o 
  26   2   2      269.26      346.39     10.33 o 
  28   2   2     3622.61     3585.61     38.44 o 
  30   2   2      192.62      187.11     10.06 o 
  32   2   2     1705.48     1459.77     24.51 o 
  34   2   2      111.14      115.46     11.13 o 
  36   2   2      185.71      203.17     15.68 o 
  38   2   2     2235.63     2332.78     41.26 o 
  40   2   2      692.30      833.18     26.72 o 
  42   2   2      311.34      378.37     23.01 o 
  44   2   2       41.32       24.10     18.21 o 
  46   2   2      954.46     1075.10     41.12 o 
  48   2   2     3268.09     3605.42     97.82 o 
  50   2   2       63.79       95.64     23.75 o 
 -51   3   2       74.09       66.77     22.03 o 
 -49   3   2     1886.98     1989.11     54.93 o 
 -47   3   2      180.10      189.96     20.60 o 
 -45   3   2      299.02      273.02     25.47 o 
 -43   3   2     1362.00     1320.63     31.91 o 
 -41   3   2      163.96      190.88     21.95 o 
 -39   3   2      150.16      127.79     14.56 o 
 -37   3   2     6541.27     6366.29     91.78 o 
 -35   3   2      109.38       78.14     14.46 o 
 -33   3   2      657.96      674.95     23.84 o 
 -31   3   2     4690.39     4552.63     67.93 o 
 -29   3   2        0.24       -6.36      8.86 o 
 -27   3   2     3230.65     3137.98     44.28 o 
 -25   3   2     2092.04     2043.19     31.68 o 
 -23   3   2      556.41      583.35     14.45 o 
 -21   3   2    10435.47    10482.52    120.85 o 
 -19   3   2     5603.89     5632.46     59.16 o 
 -17   3   2      131.32      152.77      7.53 o 
 -15   3   2     8377.55     8640.51     83.21 o 
 -13   3   2     3546.93     3400.04     38.42 o 
 -11   3   2     2618.34     2866.05     29.78 o 
  -9   3   2     1496.58     1591.97     20.99 o 
  -7   3   2     1160.96      793.09     14.55 o 
  -5   3   2    10565.68    11024.14     93.47 o 
  -3   3   2     9312.02     9573.29     98.89 o 
  -1   3   2       84.10      171.51      6.08 o 
   1   3   2     4875.58     5314.72     52.17 o 
   3   3   2    12008.69    12470.19    125.73 o 
   5   3   2     5027.16     5991.99    150.51 o 
   7   3   2      427.43      441.19     10.04 o 
   9   3   2     5264.13     5080.19     67.89 o 
  11   3   2     1383.97     1357.96     20.53 o 
  13   3   2      393.73      454.51     13.21 o 
  15   3   2     4027.80     3939.65     48.45 o 
  17   3   2     3226.33     3226.61     38.07 o 
  19   3   2      504.59      492.13     18.13 o 
  21   3   2      100.63      122.13      8.60 o 
  23   3   2      570.42      549.57     14.11 o 
  25   3   2      410.33      412.46     15.16 o 
  27   3   2      697.37      722.62     16.83 o 
  29   3   2       22.98        8.74      9.73 o 
  31   3   2      527.36      455.35     19.05 o 
  33   3   2     3979.37     3754.91     61.93 o 
  35   3   2      319.09      310.30     20.16 o 
  37   3   2      110.47      132.07     16.43 o 
  39   3   2      225.96      222.93     19.27 o 
  41   3   2     1817.53     1869.22     43.38 o 
  43   3   2      287.83      293.47     22.56 o 
  45   3   2      778.39      814.17     32.61 o 
  47   3   2      622.94      616.46     55.38 o 
  49   3   2      297.47      323.80     29.28 o 
 -50   4   2      316.00      344.63     29.05 o 
 -48   4   2      127.60      111.66     24.26 o 
 -46   4   2      882.97      917.26     33.80 o 
 -44   4   2      323.56      315.09     27.69 o 
 -42   4   2      111.59      125.60     16.10 o 
 -40   4   2       37.99       42.92     13.15 o 
 -38   4   2     1194.53     1133.98     32.12 o 
 -36   4   2      266.81      262.55     18.85 o 
 -34   4   2      832.80      780.65     26.77 o 
 -32   4   2     4463.96     4035.82     63.15 o 
 -30   4   2      284.82      220.72     15.16 o 
 -28   4   2       63.59       59.61     11.38 o 
 -26   4   2      438.56      407.32     17.84 o 
 -24   4   2      710.56      739.49     25.31 o 
 -22   4   2     1140.15     1222.83     23.72 o 
 -20   4   2      652.57      587.00     16.10 o 
 -18   4   2      109.75      114.97      9.22 o 
 -16   4   2      562.11      539.33     13.61 o 
 -14   4   2      168.23      172.72      8.28 o 
 -12   4   2       10.86        2.56      3.45 o 
 -10   4   2     3948.61     4059.65     67.18 o 
  -8   4   2      523.80      575.39     12.33 o 
  -6   4   2     2243.09     2791.44     39.78 o 
  -4   4   2      671.38      854.28     18.12 o 
  -2   4   2     4202.93     4791.00     47.29 o 
   0   4   2    38505.54    41346.43    348.03 o 
   2   4   2    10770.95    11814.20    104.58 o 
   4   4   2     1280.92     1479.83     27.99 o 
   6   4   2      894.20      967.27     21.09 o 
   8   4   2     2943.70     3230.26     39.14 o 
  10   4   2      164.09      122.65      6.33 o 
  12   4   2        0.06       -5.18      5.38 o 
  14   4   2      706.49      575.14     15.09 o 
  16   4   2        0.69       -5.03      7.04 o 
  18   4   2     2681.61     2547.43     40.93 o 
  20   4   2       66.14       55.03      9.22 o 
  22   4   2     1645.79     1571.71     28.52 o 
  24   4   2     1196.16     1085.58     21.61 o 
  26   4   2       49.20       35.91     10.27 o 
  28   4   2     2008.20     1949.17     31.39 o 
  30   4   2      779.49      723.54     22.19 o 
  32   4   2      605.26      577.82     41.30 o 
  34   4   2      412.43      380.41     21.99 o 
  36   4   2        7.15       -4.13     14.00 o 
  38   4   2      288.18      295.40     20.60 o 
  40   4   2       68.86       62.61     17.20 o 
  42   4   2       22.56       17.06     15.36 o 
  44   4   2        5.16      -18.21     18.21 o 
  46   4   2      261.82      239.28     25.60 o 
 -47   5   2      255.61      259.92     36.53 o 
 -45   5   2        6.31        8.13     16.76 o 
 -43   5   2     1317.51     1316.48     38.55 o 
 -41   5   2        9.32        3.51     14.25 o 
 -39   5   2      181.90      177.62     16.90 o 
 -37   5   2     6402.45     6172.42     92.34 o 
 -35   5   2      697.99      635.00     25.42 o 
 -33   5   2      368.63      345.59     33.09 o 
 -31   5   2     4365.54     4273.77     66.64 o 
 -29   5   2      785.09      717.25     24.06 o 
 -27   5   2     3402.22     3368.29     54.14 o 
 -25   5   2     4382.91     4375.26     57.85 o 
 -23   5   2     1239.94     1232.57     25.02 o 
 -21   5   2     2751.17     2749.69     39.74 o 
 -19   5   2    11849.94    11732.27    135.07 o 
 -17   5   2       45.78       48.66      9.13 o 
 -15   5   2        0.09        6.72      8.80 o 
 -13   5   2     6284.33     6197.16     76.01 o 
 -11   5   2     1098.34     1172.02     21.30 o 
  -9   5   2     2649.39     2588.77     34.21 o 
  -7   5   2     7124.42     7152.60     62.86 o 
  -5   5   2     2120.27     2159.21     36.65 o 
  -3   5   2      111.71      107.43     10.04 o 
  -1   5   2     9225.16     8700.68    106.07 o 
   1   5   2    14779.49    15088.47    197.94 o 
   3   5   2     1882.49     1930.19     41.96 o 
   5   5   2     4546.21     4422.73     55.23 o 
   7   5   2      551.76      590.58     15.03 o 
   9   5   2     4253.96     4037.82     62.33 o 
  11   5   2     6041.59     5655.01     77.48 o 
  13   5   2      692.75      745.60     17.63 o 
  15   5   2      655.85      634.69     18.63 o 
  17   5   2     8240.60     8098.62    182.82 o 
  19   5   2      865.00      787.29     19.70 o 
  21   5   2      381.28      376.78     15.97 o 
  23   5   2     1043.55     1047.98     24.03 o 
  25   5   2     4701.45     4523.53     55.33 o 
  27   5   2      207.19      230.30     13.75 o 
  29   5   2     6927.77     6820.64     79.07 o 
  31   5   2     7736.71     7312.02     92.09 o 
  33   5   2      860.74      795.69     33.52 o 
  35   5   2     2668.78     2621.79     83.98 o 
  37   5   2        0.31       13.78     14.81 o 
  39   5   2      150.76      194.50     20.78 o 
  41   5   2     1118.02     1106.91     41.12 o 
  43   5   2       84.03       50.74     20.68 o 
 -44   6   2      115.03      131.15     29.60 o 
 -42   6   2        1.80        5.01     16.43 o 
 -40   6   2      306.29      352.42     23.66 o 
 -38   6   2       89.20       99.20     15.68 o 
 -36   6   2      590.23      542.87     25.42 o 
 -34   6   2     4254.45     4163.79     68.47 o 
 -32   6   2      326.69      285.88     20.60 o 
 -30   6   2      119.23       99.37     15.36 o 
 -28   6   2     6304.24     6094.42     99.93 o 
 -26   6   2      283.77      276.40     18.50 o 
 -24   6   2      598.15      610.22     24.19 o 
 -22   6   2      967.18      907.10     27.87 o 
 -20   6   2     2103.38     2144.25     38.09 o 
 -18   6   2      643.68      661.42     20.68 o 
 -16   6   2     1549.04     1500.42     27.99 o 
 -14   6   2      154.77      162.76     12.54 o 
 -12   6   2      231.94      252.56     13.38 o 
 -10   6   2     2283.87     2329.00     31.40 o 
  -8   6   2     1802.07     1874.52     41.09 o 
  -6   6   2      144.11       84.85     27.84 o 
  -4   6   2    64750.74    67130.15    714.45 o 
  -2   6   2       50.21       43.07     14.42 o 
   0   6   2      219.85      234.05     26.00 o 
   2   6   2    27059.04    27985.72    333.03 o 
   4   6   2     2961.02     3192.41     42.41 o 
   6   6   2      235.33      238.52     16.72 o 
   8   6   2     2191.19     2074.38     32.03 o 
  10   6   2      712.31      762.84     18.93 o 
  12   6   2      321.54      339.55     14.67 o 
  14   6   2     3431.82     3225.11     48.08 o 
  16   6   2      940.63      963.23     24.61 o 
  18   6   2      236.75      264.62     24.07 o 
  20   6   2     3954.19     3888.61     91.72 o 
  22   6   2      126.76      149.66     13.53 o 
  24   6   2      315.14      379.35     18.13 o 
  26   6   2     8270.58     8448.58    103.34 o 
  28   6   2      272.97      305.25     17.43 o 
  30   6   2     1750.67     1743.25     39.07 o 
  32   6   2      824.74      832.00     29.61 o 
  34   6   2      118.19      104.51     17.76 o 
  36   6   2      198.34      235.78     23.48 o 
  38   6   2      683.59      679.13     38.88 o 
  40   6   2      466.64      496.12     32.81 o 
 -39   7   2      156.62      162.09     18.82 o 
 -37   7   2      220.34      231.68     25.91 o 
 -35   7   2     1068.42      920.74     52.19 o 
 -33   7   2     2548.88     2382.52     77.34 o 
 -31   7   2     4592.48     4585.09     89.59 o 
 -29   7   2       42.23       37.61     19.38 o 
 -27   7   2      759.64      700.94     32.81 o 
 -25   7   2        0.14      -13.28     16.06 o 
 -23   7   2      293.49      318.70     31.87 o 
 -21   7   2      240.85      253.05     19.45 o 
 -19   7   2        7.13       10.59     13.28 o 
 -17   7   2       50.02       54.02     13.95 o 
 -15   7   2        4.26        0.85     11.96 o 
 -13   7   2       32.46       30.71     12.45 o 
 -11   7   2       60.68       54.84     16.69 o 
  -9   7   2        0.38      -17.30     17.30 o 
  -7   7   2       20.01       11.45     17.30 o 
  -5   7   2     3585.65     3772.12     66.77 o 
  -3   7   2      459.79      434.40     24.95 o 
  -1   7   2     2966.98     3009.62     52.01 o 
   1   7   2      929.06      917.82     31.55 o 
   3   7   2      632.53      629.03     16.03 o 
   5   7   2      284.44      283.34     12.24 o 
   7   7   2     1426.48     1413.46     26.61 o 
   9   7   2      293.72      291.70     16.35 o 
  11   7   2      100.83       76.27     13.00 o 
  13   7   2      136.08      123.80     18.10 o 
  15   7   2      200.93      232.41     21.08 o 
  17   7   2      996.13      994.90     45.66 o 
  19   7   2      322.47      363.54     24.81 o 
  21   7   2      104.57      152.23     21.27 o 
  23   7   2       77.84       97.66     22.89 o 
  25   7   2     2084.59     2089.40     52.36 o 
  27   7   2     1985.38     1979.45     52.91 o 
  29   7   2      357.80      391.13     28.73 o 
  31   7   2       15.45       19.08     23.61 o 
  33   7   2       46.13       25.12     25.12 o 
  35   7   2      112.90      137.35     28.51 o 
  37   7   2      115.37      142.31     23.75 o 
 -34   8   2     2353.12     2259.16    116.84 o 
 -32   8   2        2.70        5.33     31.00 o 
 -30   8   2     1814.02     1733.34     70.82 o 
 -28   8   2        3.84       26.65     28.51 o 
 -26   8   2       74.72      140.44     31.90 o 
 -24   8   2      269.82      264.34     66.77 o 
 -22   8   2      338.19      354.81     38.67 o 
 -20   8   2       17.84       16.04     25.14 o 
 -18   8   2      592.54      530.42     33.89 o 
 -16   8   2      215.75      268.77     28.37 o 
 -14   8   2      369.63      338.42     29.28 o 
 -12   8   2       79.91       85.11     22.84 o 
 -10   8   2      616.80      607.25     35.79 o 
  -8   8   2      130.02      163.21     25.60 o 
  -6   8   2      737.90      745.75     50.16 o 
  -4   8   2       73.85      103.45     23.75 o 
  -2   8   2     6958.62     6989.41    108.76 o 
   0   8   2    12353.35    12051.89    192.73 o 
   2   8   2      741.71      773.42     38.55 o 
   4   8   2      529.34      525.56     32.81 o 
   6   8   2        1.78       24.28     20.98 o 
   8   8   2      942.89      973.88     60.57 o 
  10   8   2      303.79      290.43     18.02 o 
  12   8   2      515.61      505.36     23.48 o 
  14   8   2        3.79       28.70     16.52 o 
  16   8   2      923.65      809.71     28.27 o 
  18   8   2     1684.90     1629.11     46.77 o 
  20   8   2     1191.43     1241.15     39.86 o 
  22   8   2      109.27      155.84     28.46 o 
  24   8   2      234.96      207.63     35.29 o 
  26   8   2     3531.98     3648.23    147.84 o 
  28   8   2      128.32      157.37     47.69 o 
  30   8   2     1780.68     1821.73    104.92 o 
 -25   9   2      534.56      539.34     59.61 o 
 -23   9   2     1089.10     1034.07     53.95 o 
 -21   9   2       94.54      100.15     31.90 o 
 -19   9   2        1.25       24.61     23.75 o 
 -17   9   2      217.39      252.67     35.99 o 
 -15   9   2       80.73       76.96     25.60 o 
 -13   9   2       49.69       47.31     23.75 o 
 -11   9   2      222.09      247.52     34.73 o 
  -9   9   2      413.39      424.03     38.31 o 
  -7   9   2       42.99       25.31     22.84 o 
  -5   9   2     2719.46     2748.65     69.72 o 
  -3   9   2       84.77       47.13     28.51 o 
  -1   9   2       28.99       22.72     28.51 o 
   1   9   2      263.36      298.81     30.04 o 
   3   9   2      936.88      926.70     42.16 o 
   5   9   2       27.22        2.85     21.68 o 
   7   9   2      112.53      100.15     24.78 o 
   9   9   2      173.18      203.39     27.26 o 
  11   9   2       40.00       32.47     22.84 o 
  13   9   2        2.63      -25.24     25.24 o 
  15   9   2       36.69       12.11     22.84 o 
  17   9   2      697.91      636.80     48.81 o 
  19   9   2      549.78      538.93     47.21 o 
  21   9   2      274.86      284.15     40.05 o 
  23   9   2       65.31       52.46     45.30 o 
 -12  10   2      216.68      197.76     48.93 o 
 -10  10   2      239.21      291.69     52.64 o 
  -8  10   2      370.38      333.29     42.05 o 
  -6  10   2      376.07      335.53     43.84 o 
  -4  10   2     4558.10     4210.60    116.30 o 
  -2  10   2     2345.90     2222.41     80.93 o 
   0  10   2     2223.94     2206.77     80.93 o 
   2  10   2     3997.25     3783.32    109.56 o 
   4  10   2      692.20      700.69     43.08 o 
   6  10   2      348.86      372.14     35.79 o 
   8  10   2       15.79       23.84     24.78 o 
 -53   1   3       57.17       38.80     20.98 o 
 -51   1   3      937.56      899.65     38.35 o 
 -49   1   3      182.70      217.87     20.16 o 
 -47   1   3     1030.18     1015.66     32.74 o 
 -45   1   3     1347.05     1402.91     28.79 o 
 -43   1   3      780.53      805.41     20.72 o 
 -41   1   3      319.62      370.04     15.37 o 
 -39   1   3     2349.07     2330.27     31.34 o 
 -37   1   3      123.50       72.10     12.62 o 
 -35   1   3     1057.18      799.90     18.17 o 
 -33   1   3      836.65      767.36     18.33 o 
 -31   1   3     7830.64     7900.89     72.66 o 
 -29   1   3     3715.86     4011.10     38.81 o 
 -27   1   3     3768.97     3724.62     37.70 o 
 -25   1   3     5681.33     5419.36     54.30 o 
 -23   1   3      472.91      425.26     10.35 o 
 -21   1   3    11971.06    13448.13    114.18 o 
 -19   1   3     8719.61    10536.51     89.96 o 
 -17   1   3      342.49      237.97      7.84 o 
 -15   1   3    24386.13    25564.79    224.08 o 
 -13   1   3     4473.38     3554.03     34.73 o 
 -11   1   3    39738.58    40443.49    358.43 o 
  -9   1   3     3041.10     3198.31     27.91 o 
  -7   1   3    49886.79    50831.83    441.83 o 
  -5   1   3      160.41      171.75      6.32 o 
  -3   1   3     6577.50     6710.81     82.82 o 
  -1   1   3    65434.52    67402.15    707.95 o 
   1   1   3    22150.14    21730.61    269.78 o 
   3   1   3      290.90      307.45     12.37 o 
   5   1   3    63088.85    63711.25    619.49 o 
   7   1   3      147.37       41.74      4.13 o 
   9   1   3       96.90      102.88      5.41 o 
  11   1   3     4176.08     3120.71     34.03 o 
  13   1   3    13636.29    14693.75    141.45 o 
  15   1   3     1813.41     1764.39     24.15 o 
  17   1   3     9374.19     9158.60     91.46 o 
  19   1   3    15409.24    16302.66    146.25 o 
  21   1   3      364.20      301.95     11.28 o 
  23   1   3    27084.48    26984.37    261.26 o 
  25   1   3       79.11       47.86      7.61 o 
  27   1   3     2337.90     2054.11     26.49 o 
  29   1   3     3996.18     3856.53     44.76 o 
  31   1   3       15.35        4.17      9.77 o 
  33   1   3      986.15      783.65     18.93 o 
  35   1   3     5027.28     5309.25     59.41 o 
  37   1   3        5.48       28.74      9.92 o 
  39   1   3        4.09       -7.66     10.58 o 
  41   1   3     2229.95     2398.73     43.06 o 
  43   1   3      224.17      236.07     17.26 o 
  45   1   3       60.01       97.34     18.18 o 
  47   1   3      772.05      821.14     31.55 o 
  49   1   3        0.03      -20.07     20.07 o 
 -54   2   3      783.99      801.76     39.40 o 
 -52   2   3      228.92      270.06     47.92 o 
 -50   2   3      470.30      491.43     31.13 o 
 -48   2   3      743.01      832.65     36.64 o 
 -46   2   3     1805.66     1762.22     48.59 o 
 -44   2   3      128.23      121.28     15.68 o 
 -42   2   3      184.75      156.15     15.09 o 
 -40   2   3     2826.96     2689.53     45.13 o 
 -38   2   3       17.35       20.44     11.38 o 
 -36   2   3      335.06      318.49     14.40 o 
 -34   2   3     2945.84     2948.71     36.89 o 
 -32   2   3     3828.56     3714.65     42.39 o 
 -30   2   3      135.56      145.62      9.08 o 
 -28   2   3     4128.17     4025.25     43.16 o 
 -26   2   3      260.85      272.33     13.94 o 
 -24   2   3      175.98      239.82      8.53 o 
 -22   2   3     3839.91     4228.42     43.20 o 
 -20   2   3     7301.50     7348.46     69.19 o 
 -18   2   3     3368.61     3741.20     39.64 o 
 -16   2   3      719.74      547.98     10.91 o 
 -14   2   3      959.98     1039.55     13.56 o 
 -12   2   3     5146.85     5562.70     50.69 o 
 -10   2   3    11544.78    11408.20     93.28 o 
  -8   2   3     1952.49     2210.66     24.56 o 
  -6   2   3     1662.71     1684.76     19.81 o 
  -4   2   3        4.53       36.80      8.68 o 
  -2   2   3    66416.07    69933.48    806.96 o 
   0   2   3      771.84      696.98     10.25 o 
   2   2   3    45482.09    43149.84    424.33 o 
   4   2   3    17781.45    18250.78    173.64 o 
   6   2   3       18.34       11.92      3.76 o 
   8   2   3      687.53      939.01     11.57 o 
  10   2   3     3046.03     3016.80     27.10 o 
  12   2   3     4442.81     4578.55     39.63 o 
  14   2   3     4661.84     4975.19     50.16 o 
  16   2   3      260.80      320.26      9.43 o 
  18   2   3      313.06      369.11      9.59 o 
  20   2   3     4776.15     4480.64     42.82 o 
  22   2   3     2508.89     2376.24     28.94 o 
  24   2   3     1592.07     1445.80     27.49 o 
  26   2   3     2817.60     2630.19     30.64 o 
  28   2   3      921.90      813.89     16.56 o 
  30   2   3       42.31       45.97      9.91 o 
  32   2   3     7229.82     6976.08     72.78 o 
  34   2   3        3.44       -6.79      9.53 o 
  36   2   3       14.81       -2.92     11.63 o 
  38   2   3       64.66       58.26     17.06 o 
  40   2   3      747.18      765.14     25.49 o 
  42   2   3      108.47       71.25     17.20 o 
  44   2   3      723.61      814.32     36.64 o 
  46   2   3      937.97      956.50     39.40 o 
  48   2   3     1748.88     1916.45     74.34 o 
 -51   3   3      925.64     1021.97     41.12 o 
 -49   3   3      353.70      359.31     28.37 o 
 -47   3   3       67.76       80.12     28.23 o 
 -45   3   3      285.76      262.26     18.57 o 
 -43   3   3      148.97      137.26     15.09 o 
 -41   3   3     1280.26     1220.58     31.98 o 
 -39   3   3     5120.16     4566.68     72.11 o 
 -37   3   3      101.07      101.15     19.56 o 
 -35   3   3      556.37      472.12     27.53 o 
 -33   3   3     5899.07     5289.83     77.47 o 
 -31   3   3      685.05      663.70     22.56 o 
 -29   3   3     1770.97     1607.49     32.25 o 
 -27   3   3     4396.92     4560.49     80.93 o 
 -25   3   3     1353.99     1369.32     27.12 o 
 -23   3   3     4071.06     4485.34     50.46 o 
 -21   3   3     4789.08     4860.44     53.04 o 
 -19   3   3     4723.56     5280.84     52.99 o 
 -17   3   3        0.98        3.43      5.48 o 
 -15   3   3     2315.55     2437.90     36.49 o 
 -13   3   3     7461.75     8099.76     77.20 o 
 -11   3   3     2697.42     3243.87     34.82 o 
  -9   3   3      483.72      579.94     11.33 o 
  -7   3   3      191.56      298.06      7.05 o 
  -5   3   3     2387.52     2419.79     26.90 o 
  -3   3   3      693.99      893.04     14.81 o 
  -1   3   3      423.94      452.69      9.90 o 
   1   3   3     2221.69     2248.77     28.23 o 
   3   3   3       24.75       48.03      5.04 o 
   5   3   3    10675.95    11315.99    122.02 o 
   7   3   3     7885.89     8247.51     82.76 o 
   9   3   3      105.19       50.75      5.93 o 
  11   3   3       81.48       54.10      7.04 o 
  13   3   3      169.49      102.98      7.45 o 
  15   3   3      281.66      342.68     11.13 o 
  17   3   3    12269.86    12835.70    117.42 o 
  19   3   3       45.79       31.79      7.60 o 
  21   3   3     1206.62     1351.32     20.86 o 
  23   3   3       28.71       33.08      7.84 o 
  25   3   3     1006.97      879.34     19.95 o 
  27   3   3      183.03      160.17     11.52 o 
  29   3   3        1.23        8.00     11.94 o 
  31   3   3     2477.01     2272.61     39.63 o 
  33   3   3      666.07      695.08     26.07 o 
  35   3   3      982.08     1131.43     34.42 o 
  37   3   3       67.78      117.55     21.34 o 
  39   3   3      128.95      148.73     17.76 o 
  41   3   3       43.18       41.20     15.99 o 
  43   3   3      827.12      817.55     39.83 o 
  45   3   3       99.07       91.53     18.85 o 
  47   3   3      197.68      182.04     27.17 o 
 -50   4   3     1812.07     1816.27     53.18 o 
 -48   4   3      264.47      293.66     23.01 o 
 -46   4   3      296.34      249.58     19.42 o 
 -44   4   3      612.39      585.78     24.58 o 
 -42   4   3      161.25      152.45     16.10 o 
 -40   4   3     2267.28     2188.54     52.20 o 
 -38   4   3      300.01      302.58     20.16 o 
 -36   4   3      241.05      254.44     25.96 o 
 -34   4   3    10514.05     9882.39    130.51 o 
 -32   4   3     3192.11     2886.26     49.36 o 
 -30   4   3     3319.82     3162.58     51.75 o 
 -28   4   3    18812.97    18452.35    222.92 o 
 -26   4   3       21.16       23.30     12.93 o 
 -24   4   3      393.38      421.58     15.56 o 
 -22   4   3       22.15        3.61      9.65 o 
 -20   4   3     3879.44     3876.96     49.30 o 
 -18   4   3     5024.70     5299.73     58.52 o 
 -16   4   3      509.49      471.07     12.37 o 
 -14   4   3     5176.44     5172.78     76.55 o 
 -12   4   3     2579.75     2603.42     35.55 o 
 -10   4   3     9988.56    10186.42     89.66 o 
  -8   4   3    12572.41    14276.34    124.24 o 
  -6   4   3    11694.62    13335.30    128.58 o 
  -4   4   3    53591.80    57344.30    624.53 o 
  -2   4   3    22038.62    25119.82    230.73 o 
   0   4   3     1303.57     1216.75     17.81 o 
   2   4   3    10528.69    11596.92    129.81 o 
   4   4   3     2499.69     2400.93     27.35 o 
   6   4   3       79.78       85.85      5.06 o 
   8   4   3        1.72       -1.76      5.81 o 
  10   4   3     1239.35     1211.03     19.93 o 
  12   4   3       83.86       60.32      7.22 o 
  14   4   3     4156.14     4223.40     52.54 o 
  16   4   3     2375.96     2443.99     35.07 o 
  18   4   3     2479.30     2440.93     32.59 o 
  20   4   3     4165.95     3984.88     47.89 o 
  22   4   3     2783.15     2795.21     37.51 o 
  24   4   3     2865.55     2567.93     36.26 o 
  26   4   3     3042.17     2964.99     41.42 o 
  28   4   3      692.57      657.23     21.20 o 
  30   4   3     4505.70     4336.31     81.68 o 
  32   4   3      481.61      503.43     23.66 o 
  34   4   3      397.01      355.91     21.26 o 
  36   4   3       39.10       53.73     15.16 o 
  38   4   3     3759.50     3772.15     66.08 o 
  40   4   3       19.86       41.30     16.43 o 
  42   4   3     1007.56     1049.62     36.48 o 
  44   4   3       21.08       15.55     20.07 o 
  46   4   3      157.48      145.01     23.75 o 
 -47   5   3      673.75      756.48     32.01 o 
 -45   5   3       34.81       33.54     19.96 o 
 -43   5   3     1163.47     1132.48     31.01 o 
 -41   5   3      475.63      488.29     24.95 o 
 -39   5   3      291.04      293.53     20.60 o 
 -37   5   3     4297.44     4056.62     67.93 o 
 -35   5   3     2777.29     2614.32     49.36 o 
 -33   5   3       90.12       66.03     15.36 o 
 -31   5   3      326.25      361.55     20.00 o 
 -29   5   3      204.84      189.15     15.76 o 
 -27   5   3     1417.56     1415.14     30.86 o 
 -25   5   3      569.97      528.29     31.85 o 
 -23   5   3      275.63      280.13     15.38 o 
 -21   5   3     7792.46     8019.16     93.98 o 
 -19   5   3     6407.60     6492.03     73.08 o 
 -17   5   3     5598.58     5314.92     61.00 o 
 -15   5   3        0.05        7.55      7.50 o 
 -13   5   3     6113.87     6492.70     72.43 o 
 -11   5   3      247.19      242.21     12.56 o 
  -9   5   3     3123.32     3054.37     39.65 o 
  -7   5   3       22.62       68.63     10.27 o 
  -5   5   3     2501.20     2496.12     36.26 o 
  -3   5   3     2295.05     2476.47     35.29 o 
  -1   5   3     2616.04     2748.34     62.92 o 
   1   5   3      139.85      115.54     11.45 o 
   3   5   3      417.55      429.27     19.06 o 
   5   5   3     1279.64     1160.73     24.03 o 
   7   5   3     1258.31     1115.82     22.06 o 
   9   5   3      402.98      447.69     13.99 o 
  11   5   3     8067.05     8125.43    108.65 o 
  13   5   3       24.67       16.04     13.66 o 
  15   5   3       15.43       31.53     11.70 o 
  17   5   3     4467.68     4270.48     55.18 o 
  19   5   3        0.12       -0.21      7.75 o 
  21   5   3      935.11      936.09     19.88 o 
  23   5   3        3.18        5.24     11.80 o 
  25   5   3     1389.48     1328.64     25.77 o 
  27   5   3      911.78      916.28     25.38 o 
  29   5   3      260.88      237.02     16.41 o 
  31   5   3       81.95       55.03     15.36 o 
  33   5   3      348.56      252.72     19.60 o 
  35   5   3     1228.79     1125.59     33.25 o 
  37   5   3      238.50      207.70     21.26 o 
  39   5   3       25.33       31.79     23.98 o 
  41   5   3      924.21      963.86     39.40 o 
  43   5   3      177.57      183.39     24.47 o 
 -44   6   3      726.87      826.30     33.25 o 
 -42   6   3      417.77      395.53     25.47 o 
 -40   6   3      601.69      671.44     33.46 o 
 -38   6   3        9.88       27.20     15.76 o 
 -36   6   3      173.08      164.96     22.72 o 
 -34   6   3      725.43      716.13     28.45 o 
 -32   6   3      638.05      650.94     37.18 o 
 -30   6   3      714.84      716.83     25.42 o 
 -28   6   3        0.67      -12.39     12.39 o 
 -26   6   3       15.94        6.53     13.32 o 
 -24   6   3     2222.32     2094.36     42.60 o 
 -22   6   3     2413.06     2528.09     47.24 o 
 -20   6   3        0.10       19.96     11.29 o 
 -18   6   3     2612.33     2560.28     38.55 o 
 -16   6   3       15.24       14.31      9.57 o 
 -14   6   3      182.56      156.85     13.67 o 
 -12   6   3     1699.72     1632.71     32.09 o 
 -10   6   3     4670.42     4654.77     67.21 o 
  -8   6   3     1229.24     1320.48     48.18 o 
  -6   6   3     5469.92     5684.03     76.68 o 
  -4   6   3    17053.64    17379.04    198.21 o 
  -2   6   3    12499.92    13100.53    142.20 o 
   0   6   3     4481.77     4533.17     59.36 o 
   2   6   3     4936.73     4881.65     68.66 o 
   4   6   3      174.93      173.14     14.93 o 
   6   6   3     4844.79     4847.35     67.54 o 
   8   6   3     1410.53     1394.18     24.89 o 
  10   6   3      218.86      226.24     12.66 o 
  12   6   3      378.32      382.01     16.57 o 
  14   6   3      454.13      462.19     18.56 o 
  16   6   3        0.03       -5.58     12.00 o 
  18   6   3     1358.51     1228.90     34.34 o 
  20   6   3      766.45      712.54     20.99 o 
  22   6   3      385.05      359.11     17.18 o 
  24   6   3     1714.90     1592.78     57.13 o 
  26   6   3     1445.74     1484.49     38.55 o 
  28   6   3     1617.00     1697.66     38.04 o 
  30   6   3        3.33       15.37     14.81 o 
  32   6   3      988.35      996.32     33.73 o 
  34   6   3      209.80      186.72     19.35 o 
  36   6   3      255.46      273.79     25.60 o 
  38   6   3       33.92       29.86     31.77 o 
  40   6   3       14.92       29.00     20.68 o 
 -39   7   3      140.20      134.80     27.28 o 
 -37   7   3      381.81      402.23     31.09 o 
 -35   7   3     4299.16     4227.45    107.75 o 
 -33   7   3      124.25      129.22     23.06 o 
 -31   7   3       68.59       84.78     22.23 o 
 -29   7   3       61.92       64.07     19.38 o 
 -27   7   3      224.31      245.92     23.06 o 
 -25   7   3     2582.18     2447.32     49.18 o 
 -23   7   3        2.40       -9.89     14.47 o 
 -21   7   3       93.63       64.86     17.76 o 
 -19   7   3     5950.15     5677.73     94.99 o 
 -17   7   3     3765.29     3632.10     81.91 o 
 -15   7   3     1844.63     1883.14     36.78 o 
 -13   7   3     2637.70     2532.34     60.57 o 
 -11   7   3       93.54      125.00     20.98 o 
  -9   7   3      173.95      191.91     26.71 o 
  -7   7   3     2899.62     2968.14     66.08 o 
  -5   7   3     2183.10     2155.84     47.69 o 
  -3   7   3      108.44      111.41     15.97 o 
  -1   7   3     3773.20     3823.97     67.34 o 
   1   7   3      106.69       99.95     13.00 o 
   3   7   3        3.21        4.90     11.96 o 
   5   7   3     4728.96     4745.43     66.11 o 
   7   7   3      286.32      300.57     14.55 o 
   9   7   3       40.28       51.12     10.83 o 
  11   7   3     1368.95     1317.93     29.48 o 
  13   7   3     2878.53     2889.87     47.94 o 
  15   7   3     2912.21     2758.64     51.88 o 
  17   7   3     2107.29     2108.21     57.41 o 
  19   7   3      248.94      208.94     20.82 o 
  21   7   3      204.45      246.81     27.35 o 
  23   7   3     1454.75     1519.13     53.75 o 
  25   7   3       77.50       86.75     19.38 o 
  27   7   3     1791.45     1819.64     50.80 o 
  29   7   3     3425.73     3572.39     77.45 o 
  31   7   3        0.08       -9.90     26.23 o 
  33   7   3       47.64       29.89     25.12 o 
  35   7   3     1157.96     1189.43     52.19 o 
 -34   8   3       19.42       23.00     54.84 o 
 -32   8   3       20.52        6.73     28.51 o 
 -30   8   3     1160.17     1140.58     66.77 o 
 -28   8   3       16.20      -23.84     26.98 o 
 -26   8   3      163.47      159.81     64.38 o 
 -24   8   3     1493.49     1457.04     62.32 o 
 -22   8   3       36.56        9.54     26.98 o 
 -20   8   3      907.08      863.58     73.16 o 
 -18   8   3      877.20      809.83     47.00 o 
 -16   8   3       45.81       27.10     20.98 o 
 -14   8   3       25.69       13.87     20.98 o 
 -12   8   3     1124.17     1096.41     42.16 o 
 -10   8   3      467.25      464.69     68.07 o 
  -8   8   3     1440.57     1337.00     67.04 o 
  -6   8   3     1367.18     1151.96     43.08 o 
  -4   8   3      915.31      892.41     35.12 o 
  -2   8   3        0.80       50.87     22.03 o 
   0   8   3     2085.00     1957.09     95.11 o 
   2   8   3       31.10       12.72     22.03 o 
   4   8   3      625.29      610.93     34.80 o 
   6   8   3      974.86     1062.29     48.18 o 
   8   8   3       30.45       11.29     17.72 o 
  10   8   3      116.54      127.95     14.87 o 
  12   8   3      643.82      660.40     26.02 o 
  14   8   3      255.16      253.23     19.45 o 
  16   8   3       84.78       85.60     18.29 o 
  18   8   3     1138.89     1241.86     41.06 o 
  20   8   3       16.44       14.00     18.29 o 
  22   8   3      473.67      517.02     37.56 o 
  24   8   3     1872.53     2007.72    104.92 o 
  26   8   3       81.96      238.45     52.46 o 
  28   8   3      848.48      877.48     81.07 o 
  30   8   3     2478.48     2479.84    123.99 o 
 -27   9   3     1253.40     1191.27     58.94 o 
 -25   9   3      138.16       95.38     33.72 o 
 -23   9   3      403.59      350.69     42.05 o 
 -21   9   3     1043.84      925.42     44.92 o 
 -19   9   3      248.64      287.14     32.04 o 
 -17   9   3      128.28      130.29     26.52 o 
 -15   9   3       61.39       92.75     25.60 o 
 -13   9   3      770.39      758.03     51.65 o 
 -11   9   3       87.20       68.67     23.75 o 
  -9   9   3      399.03      370.20     32.04 o 
  -7   9   3      536.05      568.32     39.15 o 
  -5   9   3       31.02      -19.08     26.98 o 
  -3   9   3      215.67      260.15     37.09 o 
  -1   9   3     1326.53     1383.12     60.67 o 
   1   9   3        9.47       -0.82     21.68 o 
   3   9   3      578.04      532.35     38.63 o 
   5   9   3      718.86      750.82     41.30 o 
   7   9   3       19.90        0.00     22.03 o 
   9   9   3      202.83      185.04     42.94 o 
  11   9   3      705.73      711.22     40.62 o 
  13   9   3      422.65      436.08     26.16 o 
  15   9   3       35.80       72.82     19.10 o 
  17   9   3       67.24       95.38     33.72 o 
  19   9   3        3.16      -17.67     28.51 o 
  21   9   3      254.45      232.94     38.67 o 
 -12  10   3       25.24       34.06     26.52 o 
 -10  10   3       98.18      116.50     42.92 o 
  -8  10   3      130.43      134.89     35.29 o 
  -6  10   3      294.23      287.91     42.92 o 
  -4  10   3     4294.86     3853.32    119.22 o 
  -2  10   3       44.05       50.07     35.77 o 
   0  10   3        1.28        1.51     62.00 o 
   2  10   3       10.93      -12.72     24.78 o 
   4  10   3        0.02       -5.91     23.75 o 
   6  10   3        2.43      -23.75     23.75 o 
   8  10   3      289.50      271.69     31.83 o 
 -54   0   4      845.49      849.11     47.21 o 
 -52   0   4       98.87       79.83     20.07 o 
 -50   0   4     2268.60     2399.95     57.69 o 
 -48   0   4      606.78      646.47     40.96 o 
 -46   0   4      441.44      497.47     27.53 o 
 -44   0   4     2901.02     2983.34     97.14 o 
 -42   0   4       62.61       57.23     14.31 o 
 -40   0   4       26.83       12.65     12.41 o 
 -38   0   4     7264.97     6681.74     92.38 o 
 -36   0   4     1491.15     1562.03     44.80 o 
 -34   0   4     5553.67     4973.88     76.41 o 
 -32   0   4    53896.57    52421.37    686.27 o 
 -30   0   4     5729.90     5921.24    108.58 o 
 -28   0   4        6.12        9.54      9.54 o 
 -26   0   4     5966.66     5539.08     74.49 o 
 -24   0   4    12437.92    13567.39    162.70 o 
 -22   0   4     6231.54     5529.50     72.96 o 
 -20   0   4     6841.37     6336.88    120.52 o 
 -18   0   4     2705.20     2894.20     47.67 o 
 -16   0   4     8942.72    12041.42    203.99 o 
 -10   0   4      865.02      739.18     28.61 o 
  -8   0   4    38308.30    43180.48    615.97 o 
  -6   0   4   154732.78   158252.81   2341.82 o 
  -4   0   4    66783.12    71264.16   1058.35 o 
  -2   0   4   232604.00   244660.27   4277.74 o 
   0   0   4     1448.93     1461.18     28.06 o 
   2   0   4    46123.43    47039.07    758.34 o 
   4   0   4    12437.83    14129.44    233.68 o 
   6   0   4     2428.16     2152.71     45.63 o 
   8   0   4    43763.61    48007.04    777.34 o 
  10   0   4    50375.06    49620.49    650.54 o 
  12   0   4     2587.73     2264.94     39.40 o 
  14   0   4     3854.25     4286.68     57.23 o 
  16   0   4    32550.43    33305.94    383.82 o 
  18   0   4     4055.77     4497.08     60.77 o 
  20   0   4    28335.90    26658.59    421.19 o 
  22   0   4    42964.33    43536.37    501.85 o 
  24   0   4     1239.31      922.63     39.92 o 
  26   0   4    21730.75    20800.90    248.54 o 
  28   0   4    19479.30    19580.09    301.82 o 
  30   0   4      268.20      155.52     14.81 o 
  32   0   4     5124.94     5041.16     74.49 o 
  34   0   4     6407.05     6633.09    117.02 o 
  36   0   4     3140.28     3197.37     64.21 o 
  38   0   4     2615.84     2691.58     61.37 o 
  40   0   4     1961.47     1858.84     47.67 o 
  42   0   4     1794.35     2017.11     50.43 o 
  44   0   4     1310.60     1522.49     44.92 o 
  46   0   4       61.88       53.41     25.12 o 
  48   0   4     3991.03     4495.77    159.76 o 
 -55   1   4        0.77       -2.90     20.07 o 
 -53   1   4     2991.70     3190.94     72.47 o 
 -51   1   4     1227.78     1253.42     43.08 o 
 -49   1   4       21.16       26.23     16.69 o 
 -47   1   4      264.98      267.30     18.25 o 
 -45   1   4       21.43       31.26     10.68 o 
 -43   1   4       87.81       98.38     11.49 o 
 -41   1   4     7981.69     7782.05     80.07 o 
 -39   1   4       13.66        3.34      9.43 o 
 -37   1   4       26.42       46.38      9.43 o 
 -35   1   4     1359.43     1258.05     20.37 o 
 -33   1   4      439.62      473.23     13.67 o 
 -31   1   4     9086.42     8908.20     80.27 o 
 -29   1   4     1841.24     1851.82     23.00 o 
 -27   1   4     6207.70     6402.38     63.04 o 
 -25   1   4     1053.47     1037.91     16.59 o 
 -23   1   4      465.30      542.03     10.93 o 
 -21   1   4      831.40      913.90     14.54 o 
 -19   1   4     3452.22     3405.08     40.33 o 
 -17   1   4      232.80      295.93      8.26 o 
 -15   1   4      639.32      877.23     13.11 o 
 -13   1   4     8628.21     9699.51     88.00 o 
 -11   1   4    62791.15    66152.30    527.90 o 
  -9   1   4     1194.44     1238.32     14.81 o 
  -7   1   4    33654.44    36868.26    303.15 o 
  -5   1   4        1.18       -3.79      3.79 o 
  -3   1   4     4045.77     4351.68     41.68 o 
  -1   1   4    33373.86    33487.32    276.06 o 
   1   1   4       79.74       96.87      4.87 o 
   3   1   4    11197.45    10470.09     94.38 o 
   5   1   4    18894.24    19170.35    232.00 o 
   7   1   4      265.82      182.53      6.00 o 
   9   1   4     8040.49     8532.89     83.67 o 
  11   1   4      142.16       50.64      5.31 o 
  13   1   4     1995.33     1938.70     24.28 o 
  15   1   4     4382.00     4830.55     51.24 o 
  17   1   4     1710.18     2080.87     26.90 o 
  19   1   4     3504.58     3964.87     45.04 o 
  21   1   4       17.20       25.81      7.45 o 
  23   1   4     1605.91     1636.81     23.54 o 
  25   1   4     3298.58     3047.18     33.85 o 
  27   1   4       88.12       75.96      9.22 o 
  29   1   4      995.62      804.98     18.40 o 
  31   1   4      554.97      590.54     17.38 o 
  33   1   4        8.70       14.43      9.43 o 
  35   1   4       27.23        7.60      9.57 o 
  37   1   4      637.59      651.04     18.93 o 
  39   1   4      614.09      657.48     26.29 o 
  41   1   4        0.28      -12.08     12.08 o 
  43   1   4       41.10       53.39     17.07 o 
  45   1   4       73.57       66.30     24.09 o 
  47   1   4       30.63       14.47     19.27 o 
  49   1   4      610.58      606.55     34.80 o 
 -54   2   4      243.29      217.73     26.52 o 
 -52   2   4       48.25       60.16     22.84 o 
 -50   2   4     1079.63     1169.00     54.10 o 
 -48   2   4     1707.31     1860.67     44.06 o 
 -46   2   4      103.20       95.99     16.69 o 
 -44   2   4      611.81      679.04     24.58 o 
 -42   2   4      155.82      162.46     17.20 o 
 -40   2   4       70.94       44.28     13.58 o 
 -38   2   4      128.38      133.60     12.23 o 
 -36   2   4      313.91      376.29     15.33 o 
 -34   2   4     9813.13     9027.85    118.50 o 
 -32   2   4      602.31      575.22     15.30 o 
 -30   2   4      623.21      604.25     14.77 o 
 -28   2   4     2532.69     2415.35     30.18 o 
 -26   2   4     1761.25     1885.79     23.84 o 
 -24   2   4     1393.67     1441.36     18.70 o 
 -22   2   4     6239.18     7341.64     69.71 o 
 -20   2   4     5364.83     5573.69     49.87 o 
 -18   2   4     2374.41     2574.22     29.37 o 
 -16   2   4      284.61      244.66      7.25 o 
 -14   2   4       29.50        1.85      4.13 o 
 -12   2   4     3080.11     2767.54     24.12 o 
 -10   2   4     4687.47     5173.84     51.39 o 
  -8   2   4     4428.54     5224.22     57.90 o 
  -6   2   4    11218.82    10524.11     95.69 o 
  -4   2   4    10614.89    11704.05    113.33 o 
  -2   2   4      335.65      164.61      6.52 o 
   0   2   4      156.98      415.98     16.88 o 
   2   2   4     4670.91     5242.26     60.84 o 
   4   2   4    37551.34    37332.14    654.55 o 
   6   2   4      550.25      455.26      9.13 o 
   8   2   4      123.41       63.90      4.75 o 
  10   2   4      784.43      720.75     12.33 o 
  12   2   4      871.67      979.44     13.20 o 
  14   2   4    17586.58    18326.82    144.12 o 
  16   2   4     4917.71     5086.99     44.53 o 
  18   2   4     5878.23     5905.35     55.06 o 
  20   2   4    15631.77    15522.39    163.29 o 
  22   2   4     7629.83     7424.20     72.69 o 
  24   2   4      281.47      206.82      9.51 o 
  26   2   4    26898.99    25656.66    215.56 o 
  28   2   4     6340.54     6172.10     64.78 o 
  30   2   4      827.98      768.62     24.15 o 
  32   2   4     2664.98     2697.56     36.21 o 
  34   2   4      271.06      245.65     14.50 o 
  36   2   4       43.18       29.64     13.46 o 
  38   2   4       35.78       29.91     13.53 o 
  40   2   4       53.18       54.30     14.42 o 
  42   2   4      179.93      157.96     22.84 o 
  44   2   4       31.86       16.59     20.07 o 
  46   2   4      411.03      444.36     31.13 o 
  48   2   4      375.46      372.37     30.67 o 
 -53   3   4      332.25      392.75     32.04 o 
 -51   3   4        0.21       22.19     20.07 o 
 -49   3   4     1118.84     1125.04     35.01 o 
 -47   3   4      867.82      841.40     27.63 o 
 -45   3   4        4.66      -12.08     12.08 o 
 -43   3   4      505.67      463.96     27.53 o 
 -41   3   4     2401.27     2433.52     48.84 o 
 -39   3   4      623.98      605.42     24.95 o 
 -37   3   4     3293.22     3176.46     83.29 o 
 -35   3   4        1.36      -17.39     17.90 o 
 -33   3   4        0.19       -2.81     11.16 o 
 -31   3   4     1769.32     1718.52     35.65 o 
 -29   3   4       55.10       48.25     11.16 o 
 -27   3   4     1075.00     1110.86     23.40 o 
 -25   3   4     4096.78     3941.99     51.54 o 
 -23   3   4    12642.64    12539.89    141.83 o 
 -21   3   4       29.15       41.48      7.04 o 
 -19   3   4    10086.76     9914.89    101.87 o 
 -17   3   4     2115.65     1964.32     21.98 o 
 -15   3   4     1712.03     1726.58     21.24 o 
 -13   3   4     2092.12     2285.31     27.82 o 
 -11   3   4     5602.26     5011.22     51.19 o 
  -9   3   4     3604.16     3835.59     35.96 o 
  -7   3   4     6554.37     6159.67     57.54 o 
  -5   3   4     1064.52      865.15     12.81 o 
  -3   3   4     3327.81     3601.20     31.56 o 
  -1   3   4    11542.84    12158.56    104.94 o 
   1   3   4     6314.98     7882.62     81.37 o 
   3   3   4      231.70      207.70     14.22 o 
   5   3   4     6981.72     6643.09     63.07 o 
   7   3   4      747.19      557.08     10.30 o 
   9   3   4     2121.92     2007.89     24.76 o 
  11   3   4     7585.35     7246.67     74.43 o 
  13   3   4      191.45      237.18      9.41 o 
  15   3   4      486.79      557.10     13.90 o 
  17   3   4       32.00       18.51      7.45 o 
  19   3   4      517.04      509.92     13.75 o 
  21   3   4      746.00      708.02     17.31 o 
  23   3   4     2743.55     2580.69     35.56 o 
  25   3   4      446.90      450.28     15.72 o 
  27   3   4     1735.52     1590.99     27.79 o 
  29   3   4     7516.48     7271.06    101.26 o 
  31   3   4      218.13      214.65     15.29 o 
  33   3   4      323.78      324.94     20.16 o 
  35   3   4      833.75      806.61     27.34 o 
  37   3   4      258.01      267.34     19.60 o 
  39   3   4       28.55       30.38     14.81 o 
  41   3   4     1820.00     1856.42     66.08 o 
  43   3   4      746.33      697.16     33.99 o 
  45   3   4       14.29        9.38     17.20 o 
  47   3   4      779.02      843.45     39.40 o 
 -50   4   4      254.91      310.59     23.66 o 
 -48   4   4       76.45       67.89     16.58 o 
 -46   4   4       60.02       47.81     15.29 o 
 -44   4   4      363.31      366.37     28.91 o 
 -42   4   4      568.17      579.33     33.04 o 
 -40   4   4       83.99       81.45     15.76 o 
 -38   4   4      181.64      134.74     16.92 o 
 -36   4   4        1.14       -0.43     12.95 o 
 -34   4   4     2195.83     2013.46     41.68 o 
 -32   4   4      774.63      663.14     24.95 o 
 -30   4   4        0.37       -1.27     12.39 o 
 -28   4   4      115.89      118.68     16.52 o 
 -26   4   4        0.98       -8.86      8.86 o 
 -24   4   4     2091.05     2057.40     35.57 o 
 -22   4   4      910.45      966.89     20.72 o 
 -20   4   4     2600.42     2649.58     37.34 o 
 -18   4   4      540.99      560.19     15.35 o 
 -16   4   4       60.88       65.29      7.46 o 
 -14   4   4        0.49        2.49      5.87 o 
 -12   4   4     1474.64     1541.55     21.21 o 
 -10   4   4      836.35      897.89     16.92 o 
  -8   4   4     7554.19     7930.22     84.52 o 
  -6   4   4     5440.16     5677.21     61.53 o 
  -4   4   4    20414.14    22127.07    189.53 o 
  -2   4   4        0.67       -4.84      4.84 o 
   0   4   4        4.61       16.83      6.98 o 
   2   4   4      787.95     1099.26     19.89 o 
   4   4   4      196.63      252.97      7.17 o 
   6   4   4     1405.82     1427.04     18.74 o 
   8   4   4     2342.74     2392.50     27.82 o 
  10   4   4      813.67      916.89     17.77 o 
  12   4   4      720.67      762.09     14.90 o 
  14   4   4      124.34      122.49      8.46 o 
  16   4   4     1455.82     1532.34     23.81 o 
  18   4   4     1810.02     1863.95     27.73 o 
  20   4   4      389.30      403.62     15.97 o 
  22   4   4     6602.90     6547.74    113.98 o 
  24   4   4     1207.67     1303.46     27.16 o 
  26   4   4     1010.64     1054.34     25.87 o 
  28   4   4     3614.10     3431.51     51.49 o 
  30   4   4     1592.18     1618.60     32.80 o 
  32   4   4       39.72       29.72     14.00 o 
  34   4   4        6.79        0.23     13.58 o 
  36   4   4      609.02      557.13     26.07 o 
  38   4   4     1455.23     1438.46     38.59 o 
  40   4   4      243.04      265.37     21.99 o 
  42   4   4      139.04      130.39     22.03 o 
  44   4   4      510.71      486.41     32.04 o 
 -47   5   4     2194.92     2266.12     51.15 o 
 -45   5   4      186.85      155.70     24.09 o 
 -43   5   4       97.53       74.40     17.76 o 
 -41   5   4     3067.97     3027.83     64.70 o 
 -39   5   4      981.65      858.98     30.22 o 
 -37   5   4      932.96      814.56     44.74 o 
 -35   5   4     4485.59     4456.62     70.86 o 
 -33   5   4     4054.61     3737.95     60.77 o 
 -31   5   4        0.53       -5.69     12.73 o 
 -29   5   4     1512.95     1455.61     32.61 o 
 -27   5   4        4.47       -2.93     10.86 o 
 -25   5   4     2794.98     2786.82     42.00 o 
 -23   5   4     3243.88     3138.70     41.22 o 
 -21   5   4     1164.28     1215.46     23.97 o 
 -19   5   4      985.82      946.04     20.76 o 
 -17   5   4     8535.14     8093.67     86.40 o 
 -15   5   4     1410.78     1391.42     24.00 o 
 -13   5   4       39.85       49.57      9.37 o 
 -11   5   4     4454.32     4106.60     71.00 o 
  -9   5   4      337.09      318.50     11.93 o 
  -7   5   4      908.21      850.38     20.26 o 
  -5   5   4     4364.71     4273.02     53.81 o 
  -3   5   4     2090.31     2177.87     33.04 o 
  -1   5   4     1059.13     1028.66     21.33 o 
   1   5   4      305.64      280.39     21.36 o 
   3   5   4     5509.18     5677.39     59.22 o 
   5   5   4       47.62       60.42      7.12 o 
   7   5   4     4491.48     4357.72     43.59 o 
   9   5   4     3351.53     3354.74     37.66 o 
  11   5   4     1312.79     1286.22     27.45 o 
  13   5   4     1397.19     1232.28     22.69 o 
  15   5   4     3298.70     3039.92     42.32 o 
  17   5   4        0.38       -2.84      7.75 o 
  19   5   4     1745.66     1740.30     30.96 o 
  21   5   4     1379.86     1315.13     26.45 o 
  23   5   4       18.29       49.66     11.63 o 
  25   5   4     2423.64     2416.88     40.80 o 
  27   5   4       13.19       -2.73     11.38 o 
  29   5   4     2029.64     2008.89     38.16 o 
  31   5   4      648.37      638.45     35.79 o 
  33   5   4      860.55      847.70     29.00 o 
  35   5   4      221.33      199.52     19.21 o 
  37   5   4     2043.53     2044.23     48.18 o 
  39   5   4      302.92      271.47     25.60 o 
  41   5   4       77.72       91.13     21.68 o 
  43   5   4     1041.19      979.16     41.12 o 
 -44   6   4      924.08      974.83     34.41 o 
 -42   6   4        9.11       27.53     19.38 o 
 -40   6   4       15.61       20.77     18.88 o 
 -38   6   4     1290.51     1384.23     36.67 o 
 -36   6   4     1043.50      960.81     30.22 o 
 -34   6   4      100.67      130.40     16.43 o 
 -32   6   4      990.59      894.34     33.16 o 
 -30   6   4       49.23       44.31     14.47 o 
 -28   6   4      289.40      259.56     18.98 o 
 -26   6   4     3306.93     3326.47     56.31 o 
 -24   6   4     1310.55     1403.64     32.61 o 
 -22   6   4      146.50      165.43     15.09 o 
 -20   6   4     1843.52     1869.36     32.57 o 
 -18   6   4       42.38       35.15     11.80 o 
 -16   6   4      328.04      353.01     18.05 o 
 -14   6   4     2207.70     2133.61     37.41 o 
 -12   6   4       56.62       78.86     14.47 o 
 -10   6   4      926.47     1009.44     61.45 o 
  -8   6   4     1638.07     1513.16     36.39 o 
  -6   6   4      351.54      331.60     18.70 o 
  -4   6   4     6422.85     6642.67     79.11 o 
  -2   6   4      150.48      217.87     14.65 o 
   0   6   4     3144.92     3272.47     53.99 o 
   2   6   4      813.82      790.19     23.72 o 
   4   6   4    11352.31    11133.04    145.38 o 
   6   6   4      436.00      460.49     23.86 o 
   8   6   4      610.47      636.06     19.82 o 
  10   6   4     3299.20     3303.79     54.33 o 
  12   6   4       62.16       46.63     11.53 o 
  14   6   4     1384.08     1462.80     50.25 o 
  16   6   4      716.28      677.15     26.43 o 
  18   6   4     1380.35     1345.42     30.97 o 
  20   6   4     1546.52     1600.23     35.44 o 
  22   6   4     1698.12     1609.42     42.02 o 
  24   6   4     5995.58     5731.46     95.45 o 
  26   6   4      902.58      918.70     30.22 o 
  28   6   4      855.87      877.24     26.27 o 
  30   6   4      794.02      871.31     29.73 o 
  32   6   4      248.82      205.31     27.53 o 
  34   6   4     1281.98     1284.67     41.82 o 
  36   6   4      416.21      496.88     30.04 o 
  38   6   4      906.60      869.10     39.61 o 
 -41   7   4      791.32      856.62     33.57 o 
 -39   7   4       79.98       60.34     22.46 o 
 -37   7   4      375.50      378.82     36.60 o 
 -35   7   4      178.52      167.37     30.24 o 
 -33   7   4      974.01     1053.37     52.19 o 
 -31   7   4      792.39      823.42     46.85 o 
 -29   7   4       19.74        0.00     23.61 o 
 -27   7   4     2165.00     2110.58     54.93 o 
 -25   7   4        0.02       18.62     18.88 o 
 -23   7   4     1931.44     1824.13     63.51 o 
 -21   7   4      401.17      412.72     30.98 o 
 -19   7   4      985.94     1003.27     33.93 o 
 -17   7   4      132.21      146.75     30.60 o 
 -15   7   4      389.36      432.43     20.14 o 
 -13   7   4      504.38      476.74     29.28 o 
 -11   7   4     1375.27     1363.87     42.16 o 
  -9   7   4     1272.62     1295.04     48.96 o 
  -7   7   4     1067.43     1073.03     30.66 o 
  -5   7   4      100.36      103.78     16.56 o 
  -3   7   4     4513.38     4612.28    100.55 o 
  -1   7   4      388.65      414.36     19.69 o 
   1   7   4        1.45       -9.08     11.96 o 
   3   7   4     1801.69     1833.76     32.36 o 
   5   7   4      937.36      880.47     22.93 o 
   7   7   4       34.59       26.71     10.47 o 
   9   7   4     1693.92     1620.08     40.88 o 
  11   7   4      822.16      804.97     24.24 o 
  13   7   4      304.91      324.94     18.24 o 
  15   7   4     2785.89     2754.52     74.64 o 
  17   7   4      476.81      457.54     49.39 o 
  19   7   4        0.06      -11.37     20.22 o 
  21   7   4     1208.09     1222.57     45.78 o 
  23   7   4     2714.11     2763.58     76.68 o 
  25   7   4      354.41      303.44     31.74 o 
  27   7   4     2253.99     2379.88     55.94 o 
  29   7   4     1078.09     1075.22     57.23 o 
  31   7   4      812.47      814.68     45.43 o 
  33   7   4      882.21      990.10     48.81 o 
  35   7   4        9.65      -20.03     25.12 o 
 -34   8   4       11.30       28.61     30.35 o 
 -32   8   4      484.32      503.75     45.43 o 
 -30   8   4     2386.37     2325.96     79.19 o 
 -28   8   4       57.24       83.46     31.00 o 
 -26   8   4     1516.54     1463.56     62.32 o 
 -24   8   4      648.25      644.11     45.43 o 
 -22   8   4     1046.12     1020.68     43.08 o 
 -20   8   4       34.03       32.10     22.84 o 
 -18   8   4      100.09      140.72     39.91 o 
 -16   8   4        3.62      -14.72     20.07 o 
 -14   8   4       49.27       52.46     22.03 o 
 -12   8   4        0.47      -17.00     21.99 o 
 -10   8   4     1183.46     1129.95     61.76 o 
  -8   8   4     3619.53     3518.90     77.98 o 
  -6   8   4     8179.29     7912.19    136.73 o 
  -4   8   4     1650.96     1712.57     56.33 o 
  -2   8   4      380.63      399.58     55.96 o 
   0   8   4     1169.16     1112.30     42.16 o 
   2   8   4      299.45      364.37     29.28 o 
   4   8   4        2.92       24.28     20.98 o 
   6   8   4        1.85        2.09     13.08 o 
   8   8   4     1393.44     1458.59     35.79 o 
  10   8   4     1920.22     1925.06     48.64 o 
  12   8   4        7.67       -2.76     13.56 o 
  14   8   4       52.35       62.53     17.87 o 
  16   8   4        0.30       -2.38     16.30 o 
  18   8   4      487.26      457.67     31.51 o 
  20   8   4      316.93      361.03     28.89 o 
  22   8   4       77.53      114.45     24.54 o 
  24   8   4     4579.35     4702.17    171.68 o 
  26   8   4      180.20      128.76     52.46 o 
  28   8   4      294.07      362.44     62.00 o 
 -27   9   4        2.82       14.31     30.35 o 
 -25   9   4      536.42      534.29     47.21 o 
 -23   9   4      938.63      895.65     52.19 o 
 -21   9   4       69.13       46.10     24.78 o 
 -19   9   4      620.05      660.59     40.32 o 
 -17   9   4       69.43       95.21     25.60 o 
 -15   9   4       28.11       25.43     24.78 o 
 -13   9   4      104.66      103.20     25.45 o 
 -11   9   4      908.78      879.47     43.08 o 
  -9   9   4      144.03      172.80     27.53 o 
  -7   9   4        1.00       -5.05     28.51 o 
  -5   9   4        1.79       30.86     28.51 o 
  -3   9   4     1321.15     1296.41     49.56 o 
  -1   9   4     1083.97      963.15     48.29 o 
   1   9   4      197.75      205.70     36.94 o 
   3   9   4     1322.75     1237.43     47.67 o 
   5   9   4     1310.43     1350.28     59.73 o 
   7   9   4        2.87       -7.95     22.03 o 
   9   9   4      106.53       29.76     23.75 o 
  11   9   4     1372.30     1324.69    105.41 o 
  13   9   4     1508.98     1403.20     66.77 o 
  15   9   4       40.19        9.54     28.51 o 
  17   9   4      383.87      385.31     42.05 o 
  19   9   4      215.94      246.62     36.64 o 
  21   9   4      333.77      329.98     69.15 o 
 -12  10   4     1477.50     1507.39     81.07 o 
 -10  10   4      212.55      213.53     37.09 o 
  -8  10   4      717.58      709.99     53.95 o 
  -6  10   4       89.58      177.61     37.09 o 
  -4  10   4     2014.17     1780.36     74.19 o 
  -2  10   4      254.00      235.27     40.47 o 
   0  10   4      590.03      604.41     50.58 o 
   2  10   4       11.13       19.98     24.47 o 
   4  10   4      397.13      357.40     34.80 o 
   6  10   4      171.06      168.25     29.28 o 
 -55   1   5       77.13      110.62     27.20 o 
 -53   1   5     3443.59     3607.36     77.00 o 
 -51   1   5      855.29      894.51     38.55 o 
 -49   1   5      339.49      332.87     23.17 o 
 -47   1   5     1874.24     1869.73     34.03 o 
 -45   1   5      172.08      174.50     13.17 o 
 -43   1   5      552.00      587.49     23.69 o 
 -41   1   5     6768.46     6427.29     74.27 o 
 -39   1   5     2794.95     2579.11     32.78 o 
 -37   1   5     1603.94     1294.63     21.41 o 
 -35   1   5     7431.48     6779.72     65.09 o 
 -33   1   5      245.97      185.49     10.68 o 
 -31   1   5     2222.66     1825.58     27.55 o 
 -29   1   5      774.47      670.52     18.19 o 
 -27   1   5     1884.24     1957.38     27.02 o 
 -25   1   5     2345.67     2511.65     31.09 o 
 -23   1   5     6417.78     6594.43     68.11 o 
 -21   1   5    15607.88    17670.28    172.49 o 
 -19   1   5     5423.34     5513.41     57.09 o 
 -17   1   5    16446.24    16180.99    173.93 o 
 -15   1   5      358.75      365.89      8.13 o 
 -13   1   5    21731.25    22570.82    206.64 o 
 -11   1   5     6233.59     5819.25     52.11 o 
  -9   1   5      718.91      714.58      9.78 o 
  -7   1   5      636.88      608.91      9.40 o 
  -5   1   5    18732.58    17582.54    148.32 o 
  -3   1   5       43.79       87.73      4.94 o 
  -1   1   5     6845.26     6949.28     60.46 o 
   1   1   5    37195.83    36984.24    333.39 o 
   3   1   5     2974.12     2911.76     26.19 o 
   5   1   5      441.23      387.34      8.60 o 
   7   1   5    29456.32    28796.02    269.26 o 
   9   1   5    18369.66    20944.34    183.04 o 
  11   1   5       30.58       11.01      5.61 o 
  13   1   5    36101.54    36944.52    346.81 o 
  15   1   5     3637.28     3678.88     41.50 o 
  17   1   5      768.98      767.40     15.19 o 
  19   1   5     9356.43     9286.08    103.61 o 
  21   1   5      129.59      145.66      8.93 o 
  23   1   5      420.23      366.73     12.39 o 
  25   1   5     8806.46     8390.51     81.52 o 
  27   1   5     1021.82      938.67     18.99 o 
  29   1   5      126.12      108.63      9.92 o 
  31   1   5     5623.50     5680.60     61.24 o 
  33   1   5      351.37      326.22     14.44 o 
  35   1   5       29.92       19.75     10.08 o 
  37   1   5     1326.70     1237.18     29.77 o 
  39   1   5        3.61       10.94     12.58 o 
  41   1   5      657.30      654.90     24.67 o 
  43   1   5     1653.46     1749.46     42.29 o 
  45   1   5        0.12      -15.45     22.03 o 
  47   1   5        0.04      -10.65     23.77 o 
 -54   2   5      147.22       86.18     23.48 o 
 -52   2   5        4.88       -1.59     19.27 o 
 -50   2   5        2.52       17.21     16.43 o 
 -48   2   5        2.82       10.27     25.47 o 
 -46   2   5       26.87       13.25     14.81 o 
 -44   2   5     1800.48     1788.20     43.37 o 
 -42   2   5        2.81       -1.95     12.95 o 
 -40   2   5      742.28      704.02     25.42 o 
 -38   2   5     3705.86     3496.60     46.26 o 
 -36   2   5      820.96      722.53     19.27 o 
 -34   2   5      136.83       77.85     10.27 o 
 -32   2   5    25779.61    25466.34    226.80 o 
 -30   2   5     5903.76     5808.39     54.93 o 
 -28   2   5     3793.14     3692.53     40.04 o 
 -26   2   5     3349.43     3099.08     31.69 o 
 -24   2   5      187.51      233.13      8.24 o 
 -22   2   5      474.75      566.28     12.54 o 
 -20   2   5     3379.61     3112.15     31.04 o 
 -18   2   5     3310.97     3507.55     36.63 o 
 -16   2   5     1137.79     1326.85     17.26 o 
 -14   2   5    29155.56    28961.18    246.70 o 
 -12   2   5     3819.39     4079.77     40.79 o 
 -10   2   5    29041.21    31008.83    267.20 o 
  -8   2   5    13652.85    14471.91    130.31 o 
  -6   2   5      700.17     1055.83     15.11 o 
  -4   2   5     1468.69     1195.83     15.97 o 
  -2   2   5    31536.47    32099.38    279.02 o 
   0   2   5      607.53      787.44     13.35 o 
   2   2   5      997.25     1012.13     23.02 o 
   4   2   5        1.67       30.28      4.44 o 
   6   2   5      325.41      280.67      8.09 o 
   8   2   5       63.00       52.86      5.12 o 
  10   2   5      323.04      248.49      8.78 o 
  12   2   5     1041.68     1045.85     16.28 o 
  14   2   5     3012.42     3303.03     30.96 o 
  16   2   5     2773.73     2850.78     30.25 o 
  18   2   5     5443.19     5173.27     49.61 o 
  20   2   5     7525.18     7485.26     77.83 o 
  22   2   5      421.38      416.72     12.20 o 
  24   2   5      180.82      176.09      9.92 o 
  26   2   5      595.67      518.16     15.95 o 
  28   2   5     1998.00     1973.07     29.23 o 
  30   2   5       83.21       80.89     10.25 o 
  32   2   5      149.03      148.82     12.01 o 
  34   2   5     1949.99     2107.51     35.98 o 
  36   2   5      501.36      543.57     22.11 o 
  38   2   5      175.19      198.95     17.26 o 
  40   2   5       49.35       54.77     17.20 o 
  42   2   5      115.58      123.78     22.84 o 
  44   2   5      445.99      451.85     51.42 o 
  46   2   5      204.02      152.69     38.24 o 
 -53   3   5       82.64       97.75     25.29 o 
 -51   3   5     1467.44     1489.04     41.59 o 
 -49   3   5       66.23       31.07     17.20 o 
 -47   3   5      858.46      841.20     37.86 o 
 -45   3   5        4.70       -0.45     14.47 o 
 -43   3   5        3.09        9.71     14.81 o 
 -41   3   5      144.02      171.18     17.76 o 
 -39   3   5      387.87      367.42     20.16 o 
 -37   3   5     1477.37     1279.67     37.86 o 
 -35   3   5     7404.60     7054.19    133.54 o 
 -33   3   5       12.37       14.31     11.92 o 
 -31   3   5     6530.32     6556.11     90.00 o 
 -29   3   5     3359.56     3077.36     56.44 o 
 -27   3   5     1152.12     1128.66     38.09 o 
 -25   3   5     1340.46     1384.09     27.77 o 
 -23   3   5     2337.95     2403.12     38.19 o 
 -21   3   5      245.48      287.44     10.72 o 
 -19   3   5      132.49      182.95      7.88 o 
 -17   3   5     5115.39     5009.42     46.58 o 
 -15   3   5      639.91      881.25     13.93 o 
 -13   3   5     2515.24     2400.59     27.87 o 
 -11   3   5     8030.17     8587.72     89.93 o 
  -9   3   5     5178.39     5667.77     51.34 o 
  -7   3   5      920.14     1138.49     17.66 o 
  -5   3   5     4310.36     4620.35     42.78 o 
  -3   3   5      572.53      662.83     10.36 o 
  -1   3   5        0.21       -3.07      4.91 o 
   1   3   5     6403.58     6780.03     71.08 o 
   3   3   5     3782.90     3924.54     56.06 o 
   5   3   5    13135.33    13295.58    122.84 o 
   7   3   5     7201.08     7507.76     82.84 o 
   9   3   5    16315.76    17724.17    187.71 o 
  11   3   5       59.35       40.71      7.04 o 
  13   3   5     2868.72     3096.99     36.44 o 
  15   3   5     2277.50     2772.54     44.08 o 
  17   3   5        7.88        0.00      7.45 o 
  19   3   5      579.01      518.79     16.90 o 
  21   3   5     2465.91     2377.31     32.69 o 
  23   3   5      165.78      169.37     11.13 o 
  25   3   5      132.51      112.19     11.13 o 
  27   3   5        1.74       -5.59      9.99 o 
  29   3   5      168.04       95.11     12.80 o 
  31   3   5      898.57      793.94     24.25 o 
  33   3   5      428.57      461.98     20.39 o 
  35   3   5      443.30      447.83     23.01 o 
  37   3   5      505.07      504.90     24.95 o 
  39   3   5      146.15      164.46     18.63 o 
  41   3   5      234.59      255.84     21.77 o 
  43   3   5        4.46       10.52     16.43 o 
  45   3   5        0.15        8.92     20.38 o 
 -50   4   5     3498.17     3601.33     67.34 o 
 -48   4   5      447.52      455.10     25.00 o 
 -46   4   5     1259.59     1233.95     49.21 o 
 -44   4   5     1930.18     1915.13     44.58 o 
 -42   4   5       90.81      104.08     17.20 o 
 -40   4   5       49.97       48.26     15.76 o 
 -38   4   5     1277.67     1303.62     46.12 o 
 -36   4   5       30.38        6.72     12.95 o 
 -34   4   5      306.39      307.14     18.85 o 
 -32   4   5     2169.45     2180.58     42.19 o 
 -30   4   5     1974.74     2001.79     41.99 o 
 -28   4   5      269.89      257.84     15.83 o 
 -26   4   5    10685.83    10366.06    131.11 o 
 -24   4   5     4734.79     4601.06     58.36 o 
 -22   4   5       17.59       23.84      8.73 o 
 -20   4   5     8841.20     8856.87    100.47 o 
 -18   4   5     4299.05     4207.59     50.27 o 
 -16   4   5     2053.69     2360.61     33.11 o 
 -14   4   5     9133.21     8917.14    115.05 o 
 -12   4   5      560.88      618.22     16.48 o 
 -10   4   5     2860.07     2842.33     31.61 o 
  -8   4   5     6943.52     7066.90     67.10 o 
  -6   4   5     4604.89     5067.19     50.01 o 
  -4   4   5      443.07      469.78     12.39 o 
  -2   4   5    13224.14    13156.09    123.69 o 
   0   4   5    17912.36    18937.82    211.89 o 
   2   4   5       52.51       75.85      7.30 o 
   4   4   5    13132.63    13627.74    149.16 o 
   6   4   5     1433.00     1298.07     20.24 o 
   8   4   5       72.91       91.08      5.89 o 
  10   4   5      112.56      139.63      8.35 o 
  12   4   5      853.15      928.92     19.70 o 
  14   4   5       19.65        5.37      7.22 o 
  16   4   5     2486.73     2403.68     35.07 o 
  18   4   5     3144.00     2975.30     42.03 o 
  20   4   5      936.58      892.84     21.87 o 
  22   4   5     2901.35     2867.78     43.35 o 
  24   4   5     1725.07     1520.70     30.08 o 
  26   4   5       86.33       69.14     16.93 o 
  28   4   5     3606.69     3593.12     63.16 o 
  30   4   5      574.19      494.93     21.07 o 
  32   4   5       34.09       31.62     14.81 o 
  34   4   5     1016.33      950.51     45.86 o 
  36   4   5      924.46      976.94     43.37 o 
  38   4   5       99.13       67.56     17.76 o 
  40   4   5      297.57      383.66     24.95 o 
  42   4   5      319.53      347.73     28.37 o 
  44   4   5      353.14      328.41     28.37 o 
 -49   5   5        0.70       -1.13     16.43 o 
 -47   5   5      371.57      400.98     24.81 o 
 -45   5   5      437.07      398.36     29.05 o 
 -43   5   5       14.69        6.05     16.43 o 
 -41   5   5      915.69      881.40     30.22 o 
 -39   5   5       16.75       29.51     15.76 o 
 -37   5   5     1947.25     1842.53     40.98 o 
 -35   5   5      293.74      272.79     22.03 o 
 -33   5   5      350.12      332.60     22.03 o 
 -31   5   5     2847.50     2845.69     49.99 o 
 -29   5   5     1279.07     1378.19     31.55 o 
 -27   5   5      856.00      826.76     24.06 o 
 -25   5   5     1625.18     1609.95     29.68 o 
 -23   5   5      607.45      606.24     19.19 o 
 -21   5   5     1950.24     2021.55     30.61 o 
 -19   5   5      143.18      208.73     14.99 o 
 -17   5   5      867.00      767.62     20.88 o 
 -15   5   5     3212.19     3371.76     47.91 o 
 -13   5   5       53.75       55.27     11.25 o 
 -11   5   5      163.53      132.17      9.81 o 
  -9   5   5     2242.22     2218.10     33.07 o 
  -7   5   5     1679.85     1758.95     29.50 o 
  -5   5   5      402.72      428.77     15.58 o 
  -3   5   5      123.50      109.53     10.91 o 
  -1   5   5       45.77       49.29     10.11 o 
   1   5   5       10.70       25.34      8.26 o 
   3   5   5        0.04       -3.15      5.89 o 
   5   5   5      810.03      753.33     15.06 o 
   7   5   5       63.74       34.75      7.25 o 
   9   5   5      567.62      572.09     15.57 o 
  11   5   5     2840.28     3196.36     44.15 o 
  13   5   5     1125.46      980.85     33.28 o 
  15   5   5      837.94      795.13     23.01 o 
  17   5   5      236.19      239.67     13.15 o 
  19   5   5     2031.25     1979.14     32.92 o 
  21   5   5      858.23      864.31     22.69 o 
  23   5   5      132.87      148.09     13.80 o 
  25   5   5        0.54        1.70     11.38 o 
  27   5   5      919.85      882.44     25.38 o 
  29   5   5       35.20       35.38     12.91 o 
  31   5   5      608.36      507.88     24.38 o 
  33   5   5      320.19      359.10     22.56 o 
  35   5   5       30.14       17.36     15.99 o 
  37   5   5     1319.46     1338.39     42.91 o 
  39   5   5      556.09      539.39     31.83 o 
  41   5   5       74.90       65.25     20.98 o 
 -44   6   5      431.68      421.56     30.04 o 
 -42   6   5       56.28       80.50     20.68 o 
 -40   6   5      348.90      333.77     26.27 o 
 -38   6   5     1459.20     1439.88     37.84 o 
 -36   6   5      808.40      805.41     27.16 o 
 -34   6   5      467.21      440.29     27.65 o 
 -32   6   5     5135.60     5085.47     79.16 o 
 -30   6   5     1201.02     1229.56     33.13 o 
 -28   6   5      145.21      142.83     16.43 o 
 -26   6   5     4717.90     4679.13     83.31 o 
 -24   6   5     1634.61     1582.42     53.75 o 
 -22   6   5     2302.34     2281.72     41.26 o 
 -20   6   5      529.16      503.49     25.00 o 
 -18   6   5     1461.18     1373.89     38.67 o 
 -16   6   5     1058.49     1071.98     30.04 o 
 -14   6   5     3807.02     3807.00     62.50 o 
 -12   6   5     2410.27     2403.62     44.13 o 
 -10   6   5       60.90       72.94     13.96 o 
  -8   6   5      812.86      663.23     28.24 o 
  -6   6   5      922.36     1045.94     34.12 o 
  -4   6   5      267.61      289.09     15.13 o 
  -2   6   5      673.66      643.92     27.67 o 
   0   6   5      646.69      731.11     22.98 o 
   2   6   5     1924.62     1786.05     28.79 o 
   4   6   5      172.05      153.08     10.27 o 
   6   6   5        0.92       18.00      9.85 o 
   8   6   5     3569.53     3438.26     58.51 o 
  10   6   5     1536.07     1547.30     34.51 o 
  12   6   5     1021.20     1026.52     24.61 o 
  14   6   5     4411.59     4250.17     57.70 o 
  16   6   5      465.79      470.81     21.34 o 
  18   6   5     2156.21     2056.09     40.64 o 
  20   6   5       32.52       17.56     12.95 o 
  22   6   5     4034.25     3961.33     64.65 o 
  24   6   5     4265.31     4130.58     68.15 o 
  26   6   5      447.70      431.46     25.60 o 
  28   6   5     5375.17     5358.94     81.02 o 
  30   6   5      289.84      278.37     22.03 o 
  32   6   5      217.60      210.14     19.90 o 
  34   6   5      628.33      666.75     32.81 o 
  36   6   5      363.80      312.79     27.26 o 
  38   6   5      475.64      490.91     46.15 o 
 -41   7   5     1332.77     1344.90     46.28 o 
 -39   7   5      294.86      283.44     46.57 o 
 -37   7   5      715.55      687.82     36.42 o 
 -35   7   5      193.41      228.66     25.27 o 
 -33   7   5      217.44      205.29     35.77 o 
 -31   7   5       39.93       20.35     25.12 o 
 -29   7   5      261.49      248.60     27.96 o 
 -27   7   5        3.65       -1.59     21.73 o 
 -25   7   5      119.51      152.56     22.46 o 
 -23   7   5      888.13      922.79     36.48 o 
 -21   7   5        0.80       15.90     19.27 o 
 -19   7   5     2631.40     2525.76     60.57 o 
 -17   7   5     3086.90     2925.17     66.08 o 
 -15   7   5      652.92      694.78     54.73 o 
 -13   7   5      427.50      389.19     28.37 o 
 -11   7   5     5823.56     5892.97    105.52 o 
  -9   7   5     1487.06     1413.43     39.29 o 
  -7   7   5      444.55      401.53     21.57 o 
  -5   7   5      283.88      285.82     19.57 o 
  -3   7   5     1873.54     1805.13     56.50 o 
  -1   7   5      162.25      180.10     15.87 o 
   1   7   5     2815.06     2727.63     55.41 o 
   3   7   5     1807.50     1782.96     33.48 o 
   5   7   5      183.49      194.61     14.05 o 
   7   7   5      579.95      571.49     20.18 o 
   9   7   5     1307.35     1349.94     30.05 o 
  11   7   5     1356.09     1345.65     48.72 o 
  13   7   5     2578.44     2476.32     55.38 o 
  15   7   5       96.66      107.61     25.36 o 
  17   7   5        6.90       34.48     20.22 o 
  19   7   5     3666.33     3605.02     88.17 o 
  21   7   5      154.09      132.77     28.61 o 
  23   7   5       46.66       99.70     28.61 o 
  25   7   5     1464.18     1503.47     73.92 o 
  27   7   5      375.99      468.22     42.92 o 
  29   7   5       50.98       28.61     25.12 o 
  31   7   5     2135.80     2250.59    104.92 o 
  33   7   5      544.98      619.82     69.15 o 
 -34   8   5      451.70      457.70     45.30 o 
 -32   8   5        4.62        6.73     28.51 o 
 -30   8   5       58.52       57.51     28.51 o 
 -28   8   5     1156.76     1141.56     55.56 o 
 -26   8   5       14.14       53.02     31.00 o 
 -24   8   5      925.11      925.27     50.58 o 
 -22   8   5      301.87      289.71     29.51 o 
 -20   8   5     1087.35     1007.58     41.12 o 
 -18   8   5        0.38       -9.95     20.07 o 
 -16   8   5      607.71      565.75     34.80 o 
 -14   8   5      586.96      601.40     36.64 o 
 -12   8   5       18.79       25.92     20.07 o 
 -10   8   5      527.91      521.59     33.04 o 
  -8   8   5     1623.47     1543.04     62.45 o 
  -6   8   5     1789.24     1801.03     52.31 o 
  -4   8   5     5470.27     5331.96    211.25 o 
  -2   8   5        0.53      -14.31     19.27 o 
   0   8   5      822.23      810.42     37.56 o 
   2   8   5      361.41      387.55     37.92 o 
   4   8   5       19.59       46.10     22.03 o 
   6   8   5      251.40      242.56     16.52 o 
   8   8   5      785.64      779.08     26.77 o 
  10   8   5        8.97       -8.28     15.83 o 
  12   8   5       14.12       14.57     14.46 o 
  14   8   5     2033.65     2005.68     50.33 o 
  16   8   5      404.44      367.63     24.81 o 
  18   8   5        2.89       11.82     20.77 o 
  20   8   5      937.85      961.45     38.56 o 
  24   8   5      146.04       85.84     47.69 o 
  26   8   5      149.48      257.52     57.23 o 
  28   8   5     1158.77     1220.85     90.61 o 
 -27   9   5     1202.65     1248.61     62.32 o 
 -25   9   5      255.93      273.17     40.47 o 
 -23   9   5      938.15      931.53     55.56 o 
 -21   9   5      556.70      520.57     37.56 o 
 -19   9   5     1811.28     1734.41     65.97 o 
 -17   9   5      707.05      678.53     41.12 o 
 -15   9   5      941.71      902.90     43.08 o 
 -13   9   5        3.56       -5.50     22.84 o 
 -11   9   5     1658.87     1683.79     54.93 o 
  -9   9   5     3012.68     2885.33     87.68 o 
  -7   9   5       73.04       23.84     26.98 o 
  -5   9   5     1212.69     1167.45     58.94 o 
  -3   9   5     2545.52     2633.14     68.72 o 
  -1   9   5        6.13      -20.68     20.68 o 
   1   9   5      784.71      892.84     43.08 o 
   3   9   5      216.54      197.77     28.37 o 
   5   9   5        9.87       19.08     22.03 o 
   7   9   5       39.76        0.37     23.52 o 
   9   9   5      195.81      171.67     27.26 o 
  11   9   5      136.20      129.22     25.60 o 
  13   9   5     1015.22     1126.90     65.53 o 
  15   9   5      304.85      346.55     40.47 o 
  17   9   5       82.50       11.92     59.61 o 
  19   9   5     1497.54     1533.59     69.07 o 
 -10  10   5       29.62      -10.54     31.90 o 
  -8  10   5     2754.60     2649.14     87.68 o 
  -6  10   5      302.52      300.14     42.05 o 
  -4  10   5       39.67       52.46     33.72 o 
  -2  10   5     3587.92     3316.78    112.07 o 
   0  10   5      357.35      377.79     34.80 o 
   2  10   5       16.19       -7.65     26.30 o 
   4  10   5       11.49      -20.67     24.78 o 
 -56   0   6      431.23      476.89     57.23 o 
 -54   0   6    10894.20    12365.22    234.35 o 
 -52   0   6     1941.30     2153.48     54.10 o 
 -50   0   6     1382.33     1607.08     45.83 o 
 -48   0   6     7466.78     7731.32    125.72 o 
 -46   0   6        0.27      -10.62     12.95 o 
 -44   0   6     1094.07     1114.40     31.00 o 
 -42   0   6     3289.05     3628.74     59.61 o 
 -40   0   6       12.47       10.66     14.53 o 
 -38   0   6     3415.24     3426.86     63.60 o 
 -36   0   6     1269.88      935.11     41.50 o 
 -34   0   6       11.86       -4.21     11.16 o 
 -32   0   6       12.47        1.59     10.53 o 
 -30   0   6     2573.38     2032.34     36.32 o 
 -28   0   6     6012.50     6431.65     94.99 o 
 -26   0   6      244.02      403.32     21.73 o 
 -24   0   6     1789.37     2537.78     41.96 o 
 -22   0   6     8385.09     8995.81    127.55 o 
 -20   0   6     9613.20    11419.43    195.58 o 
 -18   0   6     6552.60     7620.75    185.99 o 
 -16   0   6    30355.85    32924.70    758.26 o 
 -14   0   6      355.77      224.14     23.84 o 
 -12   0   6    12355.37    12817.97    300.44 o 
 -10   0   6     9563.84     8956.58    138.85 o 
  -8   0   6   106604.85   108246.37   1611.50 o 
  -6   0   6    34853.17    36533.98    541.45 o 
  -4   0   6    13428.88    13625.28    205.56 o 
  -2   0   6    12706.16    12416.54    224.47 o 
   0   0   6   128878.66   126239.72   2223.30 o 
   2   0   6    30396.73    32145.53    450.92 o 
   4   0   6     1145.72      640.13     22.89 o 
   6   0   6    29673.28    34312.46    791.64 o 
   8   0   6      648.93      705.95     19.27 o 
  10   0   6     2233.77     2276.34     40.32 o 
  12   0   6    23603.84    24794.25    332.18 o 
  14   0   6       40.75      103.84     16.21 o 
  16   0   6      335.38      307.38     12.95 o 
  18   0   6     4919.68     4897.38     67.34 o 
  20   0   6      163.28      173.05     12.41 o 
  22   0   6      547.46      485.01     23.13 o 
  24   0   6     1588.89     1380.32     31.58 o 
  26   0   6      898.85      877.76     24.95 o 
  28   0   6      809.74      857.44     25.47 o 
  30   0   6     2061.17     1980.58     45.43 o 
  32   0   6      178.68      188.57     19.27 o 
  34   0   6     2721.94     2541.63     54.93 o 
  36   0   6     3372.92     3382.84     66.96 o 
  38   0   6       46.63       43.16     17.30 o 
  40   0   6      971.18      953.05     36.64 o 
  42   0   6     1254.73     1318.16     42.16 o 
  44   0   6       12.60        0.73     21.73 o 
  46   0   6       71.24       76.30     33.38 o 
 -55   1   6       68.51       52.19     34.78 o 
 -53   1   6      194.01      178.78     25.60 o 
 -51   1   6       92.30      116.46     24.08 o 
 -49   1   6      182.44      178.84     15.45 o 
 -47   1   6       25.55       22.68     11.95 o 
 -45   1   6      326.38      277.44     14.64 o 
 -43   1   6       46.12       34.87     11.52 o 
 -41   1   6     2537.87     2525.43     35.45 o 
 -39   1   6     1411.70     1309.72     22.06 o 
 -37   1   6        1.16       -4.09      7.66 o 
 -35   1   6      444.47      388.86     14.89 o 
 -33   1   6     2912.28     2813.05     34.73 o 
 -31   1   6     3570.11     3476.40     42.74 o 
 -29   1   6      218.50      215.11     10.27 o 
 -27   1   6     3805.77     3782.78     47.63 o 
 -25   1   6    28572.39    29752.06    301.07 o 
 -23   1   6     6720.57     6754.39     69.73 o 
 -21   1   6     5180.04     5671.04     72.70 o 
 -19   1   6     3691.05     4024.16     48.83 o 
 -17   1   6      551.93      631.07     14.52 o 
 -15   1   6       13.18       11.50      5.98 o 
 -13   1   6     2748.05     3232.53     33.46 o 
 -11   1   6    17644.29    18164.47    151.68 o 
  -9   1   6    10383.30    12092.75    100.95 o 
  -7   1   6      244.28      218.46      7.30 o 
  -5   1   6    22218.07    22362.69    200.38 o 
  -3   1   6      512.13      501.41     11.17 o 
  -1   1   6     2114.83     2059.08     22.48 o 
   1   1   6     1174.17      967.38     12.23 o 
   3   1   6     1962.90     1990.14     24.64 o 
   5   1   6     4568.98     4412.80     51.90 o 
   7   1   6      108.47      173.76      6.52 o 
   9   1   6      840.97     1046.64     16.79 o 
  11   1   6        1.12       20.60      6.75 o 
  13   1   6       56.42       31.63      6.61 o 
  15   1   6      794.19      517.44     11.92 o 
  17   1   6       21.42       53.40      6.73 o 
  19   1   6        0.16        0.45      6.61 o 
  21   1   6     1173.17     1271.79     22.66 o 
  23   1   6      511.62      432.13     12.78 o 
  25   1   6     4836.88     4543.80     50.02 o 
  27   1   6     1130.16     1119.24     21.28 o 
  29   1   6      451.88      354.19     13.56 o 
  31   1   6      263.41      197.77     12.20 o 
  33   1   6      586.20      599.82     18.04 o 
  35   1   6      178.92      221.60     15.08 o 
  37   1   6      386.48      446.93     20.72 o 
  39   1   6        3.39      -12.58     12.58 o 
  41   1   6       51.98       31.89     15.41 o 
  43   1   6      228.49      255.04     22.56 o 
  45   1   6        1.94       -4.08     18.59 o 
  47   1   6        5.44      -16.69     16.69 o 
 -54   2   6     2542.20     2591.19     65.12 o 
 -52   2   6       22.54       59.89     17.58 o 
 -50   2   6     4203.77     4330.62     74.49 o 
 -48   2   6     1001.72      966.21     32.01 o 
 -46   2   6       93.03       37.91     19.05 o 
 -44   2   6      167.25      174.84     18.39 o 
 -42   2   6      296.99      317.18     20.16 o 
 -40   2   6      458.11      354.25     17.26 o 
 -38   2   6     1209.45     1269.39     25.16 o 
 -36   2   6     1042.36      881.87     20.97 o 
 -34   2   6    10842.75    10131.38     97.25 o 
 -32   2   6       58.84       11.35      6.88 o 
 -30   2   6      297.16      281.29     10.35 o 
 -28   2   6     5329.81     5208.52     57.34 o 
 -26   2   6        1.36        7.63      4.87 o 
 -24   2   6     4107.82     3951.68     41.98 o 
 -22   2   6       40.27       54.16      6.10 o 
 -20   2   6     1272.19     1570.56     19.53 o 
 -18   2   6      134.52      161.41     10.31 o 
 -16   2   6      639.51      431.56     12.27 o 
 -14   2   6     6875.97     7516.65     72.12 o 
 -12   2   6     1228.53     1428.53     16.58 o 
 -10   2   6        4.35       16.63      5.25 o 
  -8   2   6    24308.33    25268.24    207.42 o 
  -6   2   6    15128.76    18390.37    162.49 o 
  -4   2   6      959.43     1287.34     15.97 o 
  -2   2   6    12571.35    12636.21    111.89 o 
   0   2   6     1818.60     2281.48     23.30 o 
   2   2   6     1268.53     1328.98     19.32 o 
   4   2   6    12694.02    13156.04    112.37 o 
   6   2   6    37206.48    38061.39    317.46 o 
   8   2   6      989.80     1280.63     19.01 o 
  10   2   6     3177.26     3423.49     39.90 o 
  12   2   6     8963.86     9589.20     83.28 o 
  14   2   6      205.86      285.64      8.11 o 
  16   2   6     2609.28     2389.40     28.79 o 
  18   2   6      420.15      352.24     11.52 o 
  20   2   6    21088.00    20798.61    200.48 o 
  22   2   6     2986.85     2865.52     33.84 o 
  24   2   6     2319.57     2119.15     31.39 o 
  26   2   6    11346.09    10669.13    111.24 o 
  28   2   6      425.44      481.32     16.14 o 
  30   2   6        3.75       -0.22      8.70 o 
  32   2   6      169.48      225.42     13.34 o 
  34   2   6     3000.33     2927.51     44.06 o 
  36   2   6     6257.32     6373.11     98.06 o 
  38   2   6        4.26       -0.14     13.15 o 
  40   2   6     1429.40     1483.88     39.80 o 
  42   2   6      213.68      215.67     24.78 o 
  44   2   6       54.73       52.61     26.94 o 
  46   2   6     1429.07     1518.61     49.41 o 
 -53   3   6     2446.62     2579.01     55.41 o 
 -51   3   6      415.01      440.81     26.07 o 
 -49   3   6      281.46      255.48     21.99 o 
 -47   3   6      728.88      727.92     57.13 o 
 -45   3   6     2876.18     3038.06     57.08 o 
 -43   3   6     2884.46     2772.47     57.82 o 
 -41   3   6      868.85      804.34     32.35 o 
 -39   3   6      249.67      217.16     17.76 o 
 -37   3   6      771.83      723.22     44.74 o 
 -35   3   6     8494.85     8312.72    112.03 o 
 -33   3   6      202.61      182.54     15.36 o 
 -31   3   6      402.56      387.70     18.39 o 
 -29   3   6     7925.44     7840.79    103.70 o 
 -27   3   6      623.55      542.11     22.03 o 
 -25   3   6      200.11      197.43     12.41 o 
 -23   3   6    14904.97    14566.66    178.14 o 
 -21   3   6       32.57       30.20      5.67 o 
 -19   3   6       75.35       63.69      6.65 o 
 -17   3   6     8844.16     8842.15     92.88 o 
 -15   3   6    16083.73    16514.53    166.58 o 
 -13   3   6     1727.12     1852.63     24.93 o 
 -11   3   6     6371.66     6240.78     56.53 o 
  -9   3   6       86.90       35.76      5.71 o 
  -7   3   6      329.54      398.94      9.49 o 
  -5   3   6    22193.19    23328.53    194.19 o 
  -3   3   6    11102.33    12618.92    113.99 o 
  -1   3   6     5283.80     5706.68     67.78 o 
   1   3   6     7239.39     7443.17     99.20 o 
   3   3   6     3064.63     2723.43     32.41 o 
   5   3   6     2729.35     2741.19     30.60 o 
   7   3   6    19736.33    19749.29    180.38 o 
   9   3   6     2111.88     2266.93     27.39 o 
  11   3   6     1147.67     1109.36     17.51 o 
  13   3   6     6589.08     6626.36     77.81 o 
  15   3   6      567.61      667.70     17.26 o 
  17   3   6      500.64      465.66     16.56 o 
  19   3   6     3154.21     3070.88     44.62 o 
  21   3   6       11.87        0.65     10.08 o 
  23   3   6     1769.73     1670.63     28.04 o 
  25   3   6     3822.53     3713.34     58.90 o 
  27   3   6     1417.09     1361.65     34.82 o 
  29   3   6        6.06        3.09     10.27 o 
  31   3   6     2289.18     2191.94     40.00 o 
  33   3   6        7.24       35.16     12.91 o 
  35   3   6      781.80      832.35     29.16 o 
  37   3   6     3027.67     3096.20     58.38 o 
  39   3   6      868.87      968.40     37.17 o 
  41   3   6       82.31      106.95     18.85 o 
  43   3   6      648.06      634.12     33.89 o 
  45   3   6      109.96       74.65     22.84 o 
 -52   4   6        2.76       16.53     17.76 o 
 -50   4   6      258.77      234.31     30.98 o 
 -48   4   6      220.62      238.18     25.60 o 
 -46   4   6       65.71       40.15     17.20 o 
 -44   4   6        5.26       -1.65     15.36 o 
 -42   4   6      444.48      446.20     24.87 o 
 -40   4   6      535.91      426.83     22.56 o 
 -38   4   6      114.79       91.74     15.36 o 
 -36   4   6      463.35      408.39     21.26 o 
 -34   4   6     1418.02     1311.08     33.25 o 
 -32   4   6     1065.11     1033.49     31.66 o 
 -30   4   6     2933.11     2775.56     46.97 o 
 -28   4   6     6866.90     6678.23     90.56 o 
 -26   4   6      346.38      347.77     16.43 o 
 -24   4   6      946.84      952.49     23.40 o 
 -22   4   6    11269.17    11430.26    150.06 o 
 -20   4   6      504.33      538.88     16.69 o 
 -18   4   6      417.31      433.52     13.53 o 
 -16   4   6     3433.40     3628.57     46.42 o 
 -14   4   6     2145.49     2182.75     43.73 o 
 -12   4   6     1482.65     1570.64     24.44 o 
 -10   4   6      825.80      906.93     15.39 o 
  -8   4   6      135.80       82.06      6.70 o 
  -6   4   6     1052.52     1236.70     17.82 o 
  -4   4   6       19.28       15.32      5.65 o 
  -2   4   6     1322.89     1265.98     19.14 o 
   0   4   6      681.33      710.00     20.56 o 
   2   4   6      236.04      218.50     10.45 o 
   4   4   6      119.08      135.77      8.13 o 
   6   4   6     1963.16     2100.02     29.25 o 
   8   4   6      115.44       84.91      7.30 o 
  10   4   6      372.72      418.63     12.57 o 
  12   4   6       26.46       25.15      8.20 o 
  14   4   6       69.57       68.65      9.22 o 
  16   4   6     1232.77     1174.52     31.61 o 
  18   4   6     3086.90     2955.53     47.09 o 
  20   4   6      307.42      310.62     15.09 o 
  22   4   6      556.19      574.59     19.42 o 
  24   4   6    10757.07    10337.38    121.30 o 
  26   4   6     2995.67     2710.32     49.28 o 
  28   4   6       39.18       34.48     12.27 o 
  30   4   6      763.30      716.32     23.84 o 
  32   4   6        0.82        7.04     12.91 o 
  34   4   6       25.02        6.97     15.36 o 
  36   4   6      708.06      720.50     30.22 o 
  38   4   6       12.65       17.31     16.43 o 
  40   4   6       23.08       13.48     20.07 o 
  42   4   6       55.15      104.37     38.35 o 
 -49   5   6      258.94      242.00     26.52 o 
 -47   5   6      186.97      179.46     24.47 o 
 -45   5   6     1791.93     1893.03     52.17 o 
 -43   5   6     2023.70     1982.65     52.91 o 
 -41   5   6       77.42       53.45     15.76 o 
 -39   5   6      340.33      355.74     22.41 o 
 -37   5   6      321.18      333.27     31.66 o 
 -35   5   6     1835.40     1849.14     39.80 o 
 -33   5   6     1361.25     1373.26     33.80 o 
 -31   5   6     1148.19     1134.12     31.23 o 
 -29   5   6     2803.40     2724.28     46.97 o 
 -27   5   6     2545.91     2525.96     43.87 o 
 -25   5   6      926.22      902.91     24.61 o 
 -23   5   6      192.05      175.39     17.30 o 
 -21   5   6     3658.25     3401.01     67.46 o 
 -19   5   6     1909.64     1854.15     35.91 o 
 -17   5   6     1121.43     1057.13     26.60 o 
 -15   5   6    16734.91    16327.25    169.22 o 
 -13   5   6     5890.45     6187.29     71.08 o 
 -11   5   6     7795.27     8139.24     83.14 o 
  -9   5   6     5984.77     5909.66     59.31 o 
  -7   5   6     3521.57     3689.20     42.82 o 
  -5   5   6     5031.60     5296.17     58.81 o 
  -3   5   6     3120.17     3052.67     39.99 o 
  -1   5   6      521.31      528.95     15.66 o 
   1   5   6     2765.70     2919.50     37.04 o 
   3   5   6      296.32      288.15     10.30 o 
   5   5   6     1113.05     1061.91     18.41 o 
   7   5   6     3420.13     3588.09     50.26 o 
   9   5   6     2422.32     2334.88     45.21 o 
  11   5   6     3627.95     3433.14     51.93 o 
  13   5   6        8.84       17.57     10.00 o 
  15   5   6     5167.93     5110.06     76.41 o 
  17   5   6     2509.94     2333.32     37.22 o 
  19   5   6     1555.05     1553.46     29.40 o 
  21   5   6      155.66      165.72     13.28 o 
  23   5   6     1591.75     1527.05     30.77 o 
  25   5   6     1473.95     1483.57     30.90 o 
  27   5   6        0.52       -3.89     11.80 o 
  29   5   6      780.52      663.40     23.72 o 
  31   5   6      557.91      597.31     28.91 o 
  33   5   6       73.26       88.47     16.43 o 
  35   5   6      825.70      841.59     30.86 o 
  37   5   6     1075.16     1154.70     41.12 o 
  39   5   6      312.18      331.10     28.37 o 
  41   5   6      634.80      612.08     45.43 o 
 -46   6   6        6.46      -13.44     17.87 o 
 -44   6   6        3.49      -15.61     17.87 o 
 -42   6   6      538.44      511.60     28.32 o 
 -40   6   6      256.79      291.38     22.18 o 
 -38   6   6      813.16      830.55     29.92 o 
 -36   6   6     3564.72     3313.35     59.25 o 
 -34   6   6        0.35        8.52     14.80 o 
 -32   6   6     1113.85     1113.14     38.35 o 
 -30   6   6     8406.11     8327.76    185.75 o 
 -28   6   6     1918.89     2032.71     49.41 o 
 -26   6   6      313.19      273.79     21.68 o 
 -24   6   6     7390.83     7221.43    101.10 o 
 -22   6   6      857.37      931.82     31.66 o 
 -20   6   6        0.96       -7.95     13.58 o 
 -18   6   6     3307.17     3247.06     56.60 o 
 -16   6   6     1762.34     1848.31     38.33 o 
 -14   6   6        0.31       12.84     10.49 o 
 -12   6   6     4110.17     4118.69     59.09 o 
 -10   6   6     2993.39     2958.36     47.69 o 
  -8   6   6      262.93      253.98     15.19 o 
  -6   6   6     1891.41     1916.88     33.34 o 
  -4   6   6       17.12       13.46     15.18 o 
  -2   6   6      122.25      131.16     14.25 o 
   0   6   6     1740.46     1629.01     34.04 o 
   2   6   6       81.37       72.27     11.19 o 
   4   6   6      134.08      125.19     10.86 o 
   6   6   6     2323.33     2127.28     48.87 o 
   8   6   6      498.68      480.43     20.14 o 
  10   6   6       19.90       21.60     11.03 o 
  12   6   6      480.28      483.30     18.03 o 
  14   6   6      351.16      369.77     19.96 o 
  16   6   6     2600.35     2671.65     47.11 o 
  18   6   6     1878.60     1871.65     38.50 o 
  20   6   6       92.59       99.02     15.76 o 
  22   6   6    16640.38    16082.83    205.07 o 
  24   6   6     1758.62     1751.28     44.92 o 
  26   6   6       44.06       74.00     17.30 o 
  28   6   6     4908.35     4758.44     74.43 o 
  30   6   6     2454.68     2452.59     49.99 o 
  32   6   6        9.97        6.07     17.87 o 
  34   6   6      458.26      412.26     29.05 o 
  36   6   6      719.66      733.64     53.77 o 
 -41   7   6      102.95       92.77     23.06 o 
 -39   7   6      782.88      789.83     37.14 o 
 -37   7   6      239.07      240.86     36.54 o 
 -35   7   6        1.28        8.11     19.63 o 
 -33   7   6      279.08      313.92     22.76 o 
 -31   7   6      241.66      260.69     26.52 o 
 -29   7   6        7.65       -1.59     28.48 o 
 -27   7   6       30.80       17.42     20.07 o 
 -25   7   6     1987.12     2000.91     55.56 o 
 -23   7   6       38.82       14.90     16.43 o 
 -21   7   6      281.42      302.76     26.52 o 
 -19   7   6      185.37      170.75     22.84 o 
 -17   7   6        3.68       25.35     18.21 o 
 -15   7   6      217.57      210.34     24.78 o 
 -13   7   6     1183.56     1119.58     55.94 o 
 -11   7   6     1141.99     1139.68     33.93 o 
  -9   7   6      541.12      570.89     25.12 o 
  -7   7   6       43.13       19.82     15.19 o 
  -5   7   6      881.67      861.91     31.00 o 
  -3   7   6       61.06       47.69     17.90 o 
  -1   7   6      696.46      668.59     28.61 o 
   1   7   6      205.01      244.81     14.26 o 
   3   7   6      748.90      719.23     21.07 o 
   5   7   6      609.06      578.92     20.18 o 
   7   7   6      925.12      858.66     24.57 o 
   9   7   6       42.42       55.38     15.92 o 
  11   7   6       51.82       54.23     13.24 o 
  13   7   6        0.46      -12.14     16.56 o 
  15   7   6        0.74       -3.18     17.06 o 
  17   7   6      667.02      690.11     36.10 o 
  19   7   6      459.90      535.85     35.29 o 
  21   7   6       25.20       -3.18     19.40 o 
  23   7   6      550.52      509.45     31.90 o 
  25   7   6      325.27      329.01     38.15 o 
  27   7   6      640.13      599.98     38.67 o 
  29   7   6      732.71      754.68     66.77 o 
  31   7   6       38.56       22.57     25.12 o 
  33   7   6       59.82       89.49     28.51 o 
 -36   8   6      114.05      171.68     52.46 o 
 -34   8   6     1427.66     1377.22     62.32 o 
 -32   8   6     2091.25     2079.35     74.19 o 
 -30   8   6      294.08      233.85     35.29 o 
 -28   8   6        1.14      -12.08     38.15 o 
 -26   8   6      812.45      818.48     64.38 o 
 -24   8   6      107.31      107.78     23.75 o 
 -22   8   6      954.24      929.22     42.16 o 
 -20   8   6     1461.89     1467.06     58.03 o 
 -18   8   6       44.29       33.38     22.03 o 
 -16   8   6      376.38      419.68     35.97 o 
 -14   8   6     1419.02     1354.60     50.63 o 
 -12   8   6      313.54      285.07     28.37 o 
 -10   8   6     1117.03     1155.67     65.95 o 
  -8   8   6     3166.12     3207.11     87.68 o 
  -6   8   6      348.76      368.32     30.29 o 
  -4   8   6      124.32      147.79     23.75 o 
  -2   8   6     2794.34     2863.16     77.98 o 
   0   8   6      416.56      423.47     42.49 o 
   2   8   6     1444.71     1418.75     91.61 o 
   4   8   6        0.53      -20.07     20.07 o 
   6   8   6       28.74       17.47     11.82 o 
   8   8   6      973.37      964.31     30.08 o 
  10   8   6     1446.71     1494.31     37.04 o 
  12   8   6       87.49       66.04     18.29 o 
  14   8   6        4.20       -7.15     17.42 o 
  16   8   6     1049.74     1070.81     37.50 o 
  18   8   6     1512.23     1582.10     46.13 o 
  20   8   6     1332.37     1320.99     85.84 o 
  22   8   6     2627.58     2694.45    123.99 o 
  24   8   6      467.49      505.51     66.77 o 
  26   8   6     1080.45     1058.70     85.84 o 
 -27   9   6        1.24       28.61     42.92 o 
 -25   9   6      107.22      155.32     33.72 o 
 -23   9   6     1568.81     1605.07     55.94 o 
 -21   9   6       19.01       50.81     25.60 o 
 -19   9   6       69.69       62.82     25.60 o 
 -17   9   6      582.31      552.44     38.55 o 
 -15   9   6      660.38      583.36     38.55 o 
 -13   9   6       11.29       39.74     24.78 o 
 -11   9   6      713.56      737.11     54.84 o 
  -9   9   6        0.14        7.57     33.38 o 
  -7   9   6       48.96       26.23     31.00 o 
  -5   9   6        0.10      -20.98     20.98 o 
  -3   9   6       37.39       26.90     24.32 o 
  -1   9   6      385.09      447.11     41.32 o 
   1   9   6       60.10       62.00     24.78 o 
   3   9   6      702.42      701.66     40.32 o 
   5   9   6      618.27      537.18     57.73 o 
   7   9   6      226.18      211.08     29.28 o 
   9   9   6     1198.50     1224.04     48.59 o 
  11   9   6      512.42      441.17     42.05 o 
  13   9   6      126.27      113.45     31.90 o 
  15   9   6        3.57       17.11     28.51 o 
  17   9   6       81.59      112.47     66.77 o 
  -8  10   6     1246.04     1093.11     60.70 o 
  -6  10   6        5.05       14.06     50.07 o 
  -4  10   6      749.17      791.17     55.56 o 
  -2  10   6      403.18      398.54     83.46 o 
   0  10   6       19.50       31.74     25.60 o 
 -55   1   7       67.99       84.56     22.84 o 
 -53   1   7      122.39      137.17     22.03 o 
 -51   1   7     2707.33     2713.37     54.22 o 
 -49   1   7       98.11      114.45     17.06 o 
 -47   1   7       33.50       26.09     13.15 o 
 -45   1   7     3628.87     3651.24     52.96 o 
 -43   1   7     1272.44     1468.92     28.10 o 
 -41   1   7       96.10       56.43     10.49 o 
 -39   1   7     1131.08     1206.85     25.23 o 
 -37   1   7     2175.83     1891.97     33.93 o 
 -35   1   7      694.22      628.77     17.41 o 
 -33   1   7      137.56      175.59     10.66 o 
 -31   1   7      455.62      325.11     13.53 o 
 -29   1   7     1021.70     1071.29     23.84 o 
 -27   1   7     1243.70     1233.45     29.28 o 
 -25   1   7     2030.46     2225.59     41.99 o 
 -23   1   7     4607.99     5511.52     66.54 o 
 -21   1   7    11746.06    11068.02    124.64 o 
 -19   1   7     5280.61     5424.38     63.65 o 
 -17   1   7    10000.70    11629.09    209.93 o 
 -15   1   7     1888.71     1400.57     19.07 o 
 -13   1   7     9485.94     9988.60    100.89 o 
 -11   1   7     3883.63     4895.60     50.45 o 
  -9   1   7       46.82        6.44      4.60 o 
  -7   1   7      747.99      804.53     13.13 o 
  -5   1   7      617.63      503.79     10.27 o 
  -3   1   7      643.75     1089.39     16.71 o 
  -1   1   7    11465.86    12693.34    124.61 o 
   1   1   7       24.88        4.50      4.74 o 
   3   1   7      226.53       59.66      4.75 o 
   5   1   7     3278.06     3408.66     35.68 o 
   7   1   7    41605.45    47806.34    489.18 o 
   9   1   7    16085.16    14387.04    145.51 o 
  11   1   7     2664.85     2786.00     33.34 o 
  13   1   7     2196.06     2867.53     32.40 o 
  15   1   7     9984.80     9305.42     87.52 o 
  17   1   7      191.59      205.33     10.27 o 
  19   1   7     1205.98     1159.38     20.97 o 
  21   1   7     5043.97     5320.63     52.03 o 
  23   1   7     1075.28     1127.04     18.87 o 
  25   1   7     4464.43     4334.89     48.88 o 
  27   1   7     7949.35     7524.36     76.94 o 
  29   1   7        9.10       24.20      9.43 o 
  31   1   7     2292.32     2184.77     32.13 o 
  33   1   7     5550.22     5816.19     64.31 o 
  35   1   7       72.07      102.83     12.88 o 
  37   1   7      530.19      534.46     22.53 o 
  39   1   7     5237.15     5607.75     77.61 o 
  41   1   7       14.80       41.97     14.93 o 
  43   1   7       58.53       86.50     18.39 o 
  45   1   7     2150.94     2281.33     51.83 o 
 -54   2   7     3809.79     4038.63     72.64 o 
 -52   2   7       51.27       79.43     18.39 o 
 -50   2   7     1376.30     1386.10     41.78 o 
 -48   2   7     4342.66     4334.93     83.49 o 
 -46   2   7      249.67      248.58     26.84 o 
 -44   2   7      862.91      832.29     32.81 o 
 -42   2   7     1014.88      998.20     33.04 o 
 -40   2   7       20.76       18.45     11.63 o 
 -38   2   7      595.66      534.07     16.36 o 
 -36   2   7     3923.85     4008.24     46.24 o 
 -34   2   7      324.55      262.77     11.65 o 
 -32   2   7        0.14       -8.30      8.30 o 
 -30   2   7     2656.23     2650.96     34.48 o 
 -28   2   7     1441.04     1416.78     24.76 o 
 -26   2   7       28.89       21.46      8.09 o 
 -24   2   7       37.48       48.47      9.64 o 
 -22   2   7     3470.12     3568.74     45.11 o 
 -20   2   7       83.79      104.61      5.76 o 
 -18   2   7    13297.98    12833.94    143.27 o 
 -16   2   7     3917.58     3717.46     42.07 o 
 -14   2   7    27850.05    28975.37    270.85 o 
 -12   2   7      798.22      762.03     10.85 o 
 -10   2   7     4160.64     4551.96     41.68 o 
  -8   2   7    25005.00    28564.88    234.16 o 
  -6   2   7    17214.11    17069.57    157.57 o 
  -4   2   7    12883.04    13637.48    114.16 o 
  -2   2   7     6202.71     6981.00     64.56 o 
   0   2   7    22625.48    22916.73    230.92 o 
   2   2   7     7281.38     7902.91     74.92 o 
   4   2   7     1600.22     1650.32     22.27 o 
   6   2   7      158.01      146.81      6.42 o 
   8   2   7     1278.22     1338.35     17.82 o 
  10   2   7      152.44      165.82      6.80 o 
  12   2   7     5982.71     5825.95     72.77 o 
  14   2   7     2177.42     2089.35     28.18 o 
  16   2   7     1040.30      965.74     18.84 o 
  18   2   7    11886.43    11590.92    115.80 o 
  20   2   7       49.68       26.40      8.30 o 
  22   2   7      154.14      142.27     10.58 o 
  24   2   7     4993.86     4712.84     75.71 o 
  26   2   7       99.01       84.39     10.91 o 
  28   2   7        7.25        2.03     10.01 o 
  30   2   7     1027.20     1026.73     22.03 o 
  32   2   7      405.52      331.57     14.93 o 
  34   2   7      380.96      344.59     17.20 o 
  36   2   7        6.44        4.63     13.15 o 
  38   2   7      232.60      266.59     19.42 o 
  40   2   7        7.47        4.77     19.27 o 
  42   2   7      480.71      416.45     29.28 o 
  44   2   7       91.31       44.51     22.03 o 
 -53   3   7      754.68      783.65     32.01 o 
 -51   3   7      184.41      173.29     20.16 o 
 -49   3   7        4.61        0.48     17.30 o 
 -47   3   7        2.69       12.16     19.73 o 
 -45   3   7     2971.98     3069.90     66.62 o 
 -43   3   7     1498.38     1438.59     42.16 o 
 -41   3   7      116.01      111.12     15.76 o 
 -39   3   7     1087.94      852.67     48.87 o 
 -37   3   7     1838.92     1663.07     37.40 o 
 -35   3   7       62.89       45.44     17.21 o 
 -33   3   7     2062.31     1892.40     37.93 o 
 -31   3   7     2903.27     2714.01     46.45 o 
 -29   3   7       51.11       14.67     12.63 o 
 -27   3   7     2315.11     2275.33     92.99 o 
 -25   3   7     2302.76     2519.72     45.83 o 
 -23   3   7     7169.99     7661.50    112.82 o 
 -21   3   7      420.12      299.23     10.86 o 
 -19   3   7     4092.09     4695.57     47.05 o 
 -17   3   7      811.61      731.52     11.72 o 
 -15   3   7     9570.02     9926.11     97.34 o 
 -13   3   7    28944.75    32366.13    267.27 o 
 -11   3   7      274.18      272.66      6.96 o 
  -9   3   7      193.97      335.60      9.23 o 
  -7   3   7    11904.50    13001.04    110.96 o 
  -5   3   7     1793.50     2011.70     26.06 o 
  -3   3   7      332.04      294.45      9.67 o 
  -1   3   7     7741.38     8606.42    121.15 o 
   1   3   7       74.29       92.73      9.91 o 
   3   3   7     1355.43     1721.85     21.56 o 
   5   3   7     7519.29     7931.94     70.94 o 
   7   3   7      389.84      387.06     11.54 o 
   9   3   7       64.33      117.51      6.90 o 
  11   3   7     3213.33     3810.11     49.68 o 
  13   3   7     1480.35     1391.20     24.03 o 
  15   3   7      977.23     1024.84     18.78 o 
  17   3   7      910.96      825.98     20.28 o 
  19   3   7     1379.62     1418.58     28.34 o 
  21   3   7      158.02      168.87     13.46 o 
  23   3   7     1408.11     1177.73     26.27 o 
  25   3   7      997.17      975.25     24.67 o 
  27   3   7     2115.87     2188.02     35.90 o 
  29   3   7        1.80       -2.83     10.91 o 
  31   3   7     2761.97     2586.79     44.67 o 
  33   3   7       50.46       44.37     13.53 o 
  35   3   7       85.14       79.88     16.69 o 
  37   3   7      920.99     1102.91     36.48 o 
  39   3   7      314.15      318.99     23.66 o 
  41   3   7        2.11      -20.13     20.13 o 
  43   3   7       23.46       38.15     20.98 o 
 -52   4   7       76.36      101.65     19.60 o 
 -50   4   7      433.40      469.46     31.13 o 
 -48   4   7     1041.73      976.72     53.74 o 
 -46   4   7       28.58        3.76     18.21 o 
 -44   4   7       15.62       31.00     17.30 o 
 -42   4   7     1282.77     1290.26     61.20 o 
 -40   4   7      687.65      696.34     46.10 o 
 -38   4   7      868.04      814.05     31.13 o 
 -36   4   7     6129.82     6058.48    109.49 o 
 -34   4   7     9778.08     9395.48    143.12 o 
 -32   4   7     7295.79     7056.48    111.88 o 
 -30   4   7    16257.66    16020.67    226.68 o 
 -28   4   7     2948.11     3111.19     69.07 o 
 -26   4   7       19.59       21.73     19.08 o 
 -24   4   7    31785.51    31790.03    379.32 o 
 -22   4   7      558.90      521.96     33.10 o 
 -20   4   7      477.23      467.37     17.28 o 
 -18   4   7    19059.12    19390.15    231.77 o 
 -16   4   7       65.91       66.36      7.37 o 
 -14   4   7       93.17      102.06     11.40 o 
 -12   4   7     3043.91     3130.58     37.38 o 
 -10   4   7     1071.97     1136.12     17.95 o 
  -8   4   7       13.98       24.03      6.29 o 
  -6   4   7     7851.27     8000.35     76.05 o 
  -4   4   7     3210.70     3228.36     37.96 o 
  -2   4   7     2509.57     2612.25     38.49 o 
   0   4   7     3920.36     3863.04     45.77 o 
   2   4   7     1131.81     1258.86     23.90 o 
   4   4   7       60.11       83.33      7.99 o 
   6   4   7    11618.49    11327.29    114.53 o 
   8   4   7       23.62       23.12      6.91 o 
  10   4   7      212.07      182.89     10.80 o 
  12   4   7     6757.84     6757.25     80.27 o 
  14   4   7     1168.87     1110.77     22.69 o 
  16   4   7    11822.50    11670.44    155.25 o 
  18   4   7      327.08      303.60     14.25 o 
  20   4   7     7039.95     6743.44     84.23 o 
  22   4   7    16322.47    15725.43    185.76 o 
  24   4   7     1175.75     1119.26     27.16 o 
  26   4   7     8158.16     7516.95     94.92 o 
  28   4   7     1234.19     1147.02     28.52 o 
  30   4   7     1459.75     1520.84     36.68 o 
  32   4   7      238.55      252.88     21.00 o 
  34   4   7       19.21        2.12     14.81 o 
  36   4   7     2195.41     2176.36     47.60 o 
  38   4   7       53.70       22.31     19.03 o 
  40   4   7        0.14       -1.73     24.32 o 
  42   4   7      966.65      995.27     59.91 o 
 -49   5   7       29.40       25.56     20.68 o 
 -47   5   7      137.95      112.18     35.38 o 
 -45   5   7      575.50      591.75     31.83 o 
 -43   5   7      479.17      519.81     30.04 o 
 -41   5   7       98.67      102.80     20.07 o 
 -39   5   7      754.06      787.88     37.98 o 
 -37   5   7     3245.20     3201.75     65.01 o 
 -35   5   7     3023.45     2932.00     59.49 o 
 -33   5   7      597.08      604.94     28.37 o 
 -31   5   7     2067.04     2023.18     64.02 o 
 -29   5   7      343.63      302.82     19.96 o 
 -27   5   7      231.15      231.34     15.76 o 
 -25   5   7     6315.90     6407.09    100.64 o 
 -23   5   7        5.34       11.58     13.88 o 
 -21   5   7     3402.64     3502.60     55.91 o 
 -19   5   7        8.85        5.89     11.16 o 
 -17   5   7     2183.14     2382.56     36.04 o 
 -15   5   7     6320.30     6974.36     78.80 o 
 -13   5   7     1620.74     1773.90     27.87 o 
 -11   5   7     1721.62     1657.29     33.11 o 
  -9   5   7     3417.15     3512.47     39.07 o 
  -7   5   7     2519.10     2608.60     31.99 o 
  -5   5   7      204.23      190.69     11.04 o 
  -3   5   7     1397.55     1498.36     25.83 o 
  -1   5   7     1509.76     1560.81     26.47 o 
   1   5   7     4963.02     5266.41     60.86 o 
   3   5   7     1250.30     1187.95     19.42 o 
   5   5   7     1797.69     1698.06     41.59 o 
   7   5   7    11081.28    11635.72    130.45 o 
   9   5   7     7813.61     7674.49    100.15 o 
  11   5   7       58.04       31.73     10.86 o 
  13   5   7      619.57      657.28     20.94 o 
  15   5   7     1262.83     1202.71     29.24 o 
  17   5   7      550.80      544.37     27.73 o 
  19   5   7      140.38      187.91     13.80 o 
  21   5   7      110.25      110.46     12.91 o 
  23   5   7       88.50       88.44     13.15 o 
  25   5   7      167.25      175.73     14.86 o 
  27   5   7      190.69      210.43     15.97 o 
  29   5   7      124.74      114.19     16.43 o 
  31   5   7      692.17      695.10     27.82 o 
  33   5   7      283.21      288.16     21.26 o 
  35   5   7       34.39       13.48     20.07 o 
  37   5   7      860.97      904.28     39.40 o 
  39   5   7      884.53      907.27     38.35 o 
 -46   6   7        0.88        2.22     18.88 o 
 -44   6   7      102.36      118.21     20.68 o 
 -42   6   7      665.77      645.02     29.17 o 
 -40   6   7       20.04        8.18     16.19 o 
 -38   6   7        1.45       10.29     15.76 o 
 -36   6   7     1222.36     1233.42     34.75 o 
 -34   6   7      774.17      744.39     33.64 o 
 -32   6   7       43.50       52.31     33.69 o 
 -30   6   7      496.88      582.57     63.13 o 
 -28   6   7      249.58      249.48     27.75 o 
 -26   6   7       75.13      120.09     33.04 o 
 -24   6   7     1124.41     1048.50     26.94 o 
 -22   6   7      337.04      347.91     19.90 o 
 -20   6   7       63.10       56.38     14.00 o 
 -18   6   7     2627.30     2452.01     46.35 o 
 -16   6   7        3.21       14.67     11.01 o 
 -14   6   7       64.95       75.33     10.47 o 
 -12   6   7      826.82      779.28     21.15 o 
 -10   6   7      779.05      857.47     25.98 o 
  -8   6   7      302.81      296.59     17.43 o 
  -6   6   7     1681.34     1687.26     39.29 o 
  -4   6   7     2104.35     2148.11     44.58 o 
  -2   6   7     2190.30     2318.17     46.37 o 
   0   6   7     1279.92     1292.65     33.93 o 
   2   6   7     1278.94     1305.42     30.17 o 
   4   6   7     3166.36     2935.66     45.50 o 
   6   6   7     1869.66     1856.99     37.04 o 
   8   6   7       14.99        4.77      9.55 o 
  10   6   7     2358.06     2308.02     60.53 o 
  12   6   7     1626.40     1526.55     31.98 o 
  14   6   7       73.05       69.15     19.96 o 
  16   6   7      427.39      418.34     19.74 o 
  18   6   7     3537.34     3524.94     57.86 o 
  20   6   7     2913.25     2930.64     53.32 o 
  22   6   7      797.26      806.29     31.13 o 
  24   6   7      402.95      383.07     25.60 o 
  26   6   7       18.00        1.91     26.30 o 
  28   6   7       22.29       40.25     15.99 o 
  30   6   7      454.41      414.11     39.16 o 
  32   6   7      934.57      891.61     51.66 o 
  34   6   7      686.30      737.66     62.59 o 
  36   6   7      202.70      207.32     24.47 o 
 -41   7   7      277.77      279.03     28.73 o 
 -39   7   7     2426.12     2554.41     63.71 o 
 -37   7   7      190.48      211.81     25.27 o 
 -35   7   7       68.91      101.88     19.35 o 
 -33   7   7     4651.17     4666.64     87.35 o 
 -31   7   7      158.78      203.84     25.60 o 
 -29   7   7      373.65      409.52     29.28 o 
 -27   7   7        2.95      -12.57     17.87 o 
 -25   7   7      114.95      106.72     20.98 o 
 -23   7   7      624.40      619.11     28.46 o 
 -21   7   7     2504.99     2515.04     60.57 o 
 -19   7   7       66.75       33.38     19.27 o 
 -17   7   7        3.48        3.34     17.30 o 
 -15   7   7     2038.95     2016.34     67.66 o 
 -13   7   7       66.20       72.76     17.20 o 
 -11   7   7     1825.02     1891.64     43.98 o 
  -9   7   7     1538.76     1500.89     36.18 o 
  -7   7   7       10.02        2.75     15.36 o 
  -5   7   7      478.18      503.78     26.77 o 
  -3   7   7     2409.42     2360.50     49.99 o 
  -1   7   7      243.05      231.18     14.26 o 
   1   7   7      606.84      613.27     20.42 o 
   3   7   7      250.02      258.29     15.87 o 
   5   7   7     2139.40     2024.53     37.13 o 
   7   7   7       87.66      104.03     13.16 o 
   9   7   7     4756.87     4507.75     65.67 o 
  11   7   7       63.26       52.65     21.46 o 
  13   7   7       27.94       44.51     17.06 o 
  15   7   7     6081.34     6047.01    145.45 o 
  17   7   7      684.63      684.80     50.07 o 
  19   7   7      178.37      238.60     31.00 o 
  21   7   7     1478.26     1574.67     50.58 o 
  23   7   7      610.49      582.30     35.29 o 
  25   7   7        0.05        4.77     28.61 o 
  27   7   7      421.25      491.20     47.69 o 
  29   7   7       94.62       43.87     25.12 o 
  31   7   7       49.48       35.77     40.54 o 
 -36   8   7      477.49      469.06     81.07 o 
 -34   8   7       22.05       35.77     30.35 o 
 -32   8   7       25.02        4.77     28.51 o 
 -30   8   7      367.47      334.99     88.23 o 
 -28   8   7       97.61       64.38     30.35 o 
 -26   8   7      953.50     1008.77     53.95 o 
 -24   8   7       37.86        3.03     29.63 o 
 -22   8   7      572.82      571.22     35.79 o 
 -20   8   7       76.51      111.79     30.85 o 
 -18   8   7      188.42      199.24     25.60 o 
 -16   8   7      160.53      112.73     33.31 o 
 -14   8   7     1523.68     1593.61     48.59 o 
 -12   8   7      347.91      371.10     30.29 o 
 -10   8   7       63.29       90.61     40.54 o 
  -8   8   7      549.54      565.97     33.89 o 
  -6   8   7      887.59      898.58     39.40 o 
  -4   8   7       50.52       73.94     41.03 o 
  -2   8   7      323.37      352.64     42.65 o 
   0   8   7        0.02      -11.20     22.87 o 
   2   8   7      370.90      328.69     30.29 o 
   4   8   7       70.32       46.10     22.03 o 
   6   8   7        7.87       -2.37     11.65 o 
   8   8   7      967.46      977.39     39.92 o 
  10   8   7      301.93      250.82     21.82 o 
  12   8   7      761.64      756.37     32.23 o 
  14   8   7       79.80       60.24     18.75 o 
  16   8   7       54.75      105.37     21.30 o 
  18   8   7     1397.65     1357.42     50.26 o 
  20   8   7     1285.17     1263.77     90.61 o 
  22   8   7       12.34       23.84     47.69 o 
  24   8   7     1027.53     1025.32     85.84 o 
 -27   9   7     1120.81     1148.72     60.70 o 
 -25   9   7       94.38      121.61     33.72 o 
 -23   9   7      144.45      141.82     28.37 o 
 -21   9   7     2566.87     2525.38     69.72 o 
 -19   9   7      272.84      240.68     33.19 o 
 -17   9   7       64.09       62.00     24.78 o 
 -15   9   7      983.22     1052.92     45.83 o 
 -13   9   7      253.74      285.75     38.67 o 
 -11   9   7      370.97      424.41     81.07 o 
  -9   9   7      829.29      774.96     52.19 o 
  -7   9   7       97.23      118.54     33.38 o 
  -5   9   7        9.48        6.36     22.03 o 
  -3   9   7     1255.24     1224.82     47.67 o 
  -1   9   7     1789.66     1847.18     78.30 o 
   1   9   7      298.73      304.87     31.13 o 
   3   9   7     3109.70     3049.07     75.23 o 
   5   9   7      271.21      264.42     30.85 o 
   7   9   7      148.23      178.69     28.37 o 
   9   9   7     3096.25     3053.91    147.84 o 
  11   9   7        5.22       16.69     35.77 o 
  13   9   7      305.76      357.35     42.05 o 
  15   9   7      470.23      521.58     48.81 o 
  17   9   7      571.32      507.94     85.84 o 
 -56   0   8     3383.41     3641.31    188.37 o 
 -54   0   8      149.05      144.81     28.51 o 
 -52   0   8       26.07       23.08     15.99 o 
 -50   0   8     2690.54     2711.51     53.03 o 
 -48   0   8     1829.00     1720.73     39.90 o 
 -46   0   8     1809.74     1756.18     44.92 o 
 -44   0   8       70.80       41.33     19.48 o 
 -42   0   8     3267.96     3178.98     75.76 o 
 -40   0   8      214.51      212.49     25.35 o 
 -38   0   8      958.09      694.78     33.37 o 
 -36   0   8     6199.77     5475.36     92.02 o 
 -34   0   8    16434.24    15714.32    338.18 o 
 -32   0   8    17778.83    17743.02    303.49 o 
 -30   0   8     2167.34     2060.72     50.58 o 
 -28   0   8    25223.69    25404.08    423.19 o 
 -26   0   8    12788.01    13384.87    229.31 o 
 -24   0   8    14535.60    15587.65    283.75 o 
 -22   0   8    21493.02    24090.33    395.12 o 
 -20   0   8     1568.22     1624.28     45.30 o 
 -18   0   8       36.95      163.72     15.87 o 
 -16   0   8    38679.02    41930.98    599.19 o 
 -14   0   8     2098.62     2492.15     48.99 o 
 -12   0   8    10344.54     7931.54    319.04 o 
 -10   0   8     2199.43     2107.96     53.95 o 
  -8   0   8    31476.45    35273.02    691.29 o 
  -6   0   8       87.83      257.61     20.23 o 
  -2   0   8    11685.65    11707.73    239.42 o 
   0   0   8      513.19      290.98     20.23 o 
   2   0   8       24.05      126.79     11.71 o 
   4   0   8    25577.51    27890.17    415.55 o 
   6   0   8     1017.21     1282.16     28.37 o 
   8   0   8     8762.86     9081.06    115.47 o 
  10   0   8     3606.41     4360.71     67.88 o 
  12   0   8      385.44      366.98     13.58 o 
  14   0   8     2272.69     2681.93     41.68 o 
  16   0   8     9581.00     9587.66    154.79 o 
  18   0   8    91776.38    89756.72   1022.75 o 
  20   0   8       74.94      166.10     12.95 o 
  22   0   8     2789.49     2468.50     42.82 o 
  24   0   8    38886.34    37485.11    438.08 o 
  26   0   8    10559.18    10138.48    131.73 o 
  28   0   8        2.94       -9.33     12.41 o 
  30   0   8     1710.41     1671.37     42.16 o 
  32   0   8      566.21      653.76     41.69 o 
  34   0   8     3361.25     3311.83     66.96 o 
  36   0   8      264.98      293.97     23.75 o 
  38   0   8     1888.81     1946.12     50.43 o 
  40   0   8       66.90       38.15     23.61 o 
  42   0   8     1659.35     1679.94     62.32 o 
  44   0   8     1467.79     1892.47     67.19 o 
 -57   1   8       33.84       29.70     20.98 o 
 -55   1   8      251.36      321.67     24.78 o 
 -53   1   8       24.27       22.66     26.16 o 
 -51   1   8      598.80      620.31     45.82 o 
 -49   1   8      249.88      271.48     18.70 o 
 -47   1   8     1244.11     1353.44     28.79 o 
 -45   1   8      178.09      128.53     13.51 o 
 -43   1   8     5597.06     6029.84     65.39 o 
 -41   1   8      146.70      175.63     12.76 o 
 -39   1   8     3479.22     3145.59     42.79 o 
 -37   1   8      224.86      194.80     11.95 o 
 -35   1   8       19.52       19.01      9.13 o 
 -33   1   8     2654.64     2324.78     35.80 o 
 -31   1   8       83.53      106.25     10.36 o 
 -29   1   8       12.56       22.41      9.81 o 
 -27   1   8     1486.24     1645.12     31.98 o 
 -25   1   8        0.23        5.30     11.98 o 
 -23   1   8      455.49      528.75     12.68 o 
 -21   1   8     3182.68     3430.88     58.46 o 
 -19   1   8    11318.75    12817.20    143.25 o 
 -17   1   8    19205.04    22319.24    274.41 o 
 -15   1   8     1060.87      985.95     12.96 o 
 -13   1   8    73444.29    81214.91    817.42 o 
 -11   1   8     4276.21     4754.01     49.19 o 
  -9   1   8     1263.44     1187.20     22.57 o 
  -7   1   8    10424.70    11666.45    142.07 o 
  -5   1   8     3229.51     3551.06     41.80 o 
  -3   1   8     1985.10     1910.93     28.19 o 
  -1   1   8        8.86       -4.66      4.66 o 
   1   1   8     7786.66     8695.15     97.13 o 
   3   1   8    22803.60    24479.92    219.38 o 
   5   1   8       71.49       43.37      6.87 o 
   7   1   8    29281.91    31635.42    305.85 o 
   9   1   8     7207.19     7491.56     79.90 o 
  11   1   8      420.82      594.11     13.51 o 
  13   1   8       13.18        1.53      6.00 o 
  15   1   8      691.36      657.91     14.02 o 
  17   1   8      380.04      411.60     18.62 o 
  19   1   8       10.78        7.66      8.51 o 
  21   1   8     1837.26     1891.34     25.16 o 
  23   1   8      509.55      487.97     15.47 o 
  25   1   8       36.71       50.54     10.46 o 
  27   1   8      513.54      403.41     14.32 o 
  29   1   8      644.67      546.35     17.11 o 
  31   1   8      163.34      187.75     12.72 o 
  33   1   8     2093.93     2306.36     37.83 o 
  35   1   8       87.16      111.15     14.74 o 
  37   1   8     1911.95     2105.19     40.45 o 
  39   1   8      486.08      524.23     31.03 o 
  41   1   8      159.03      182.39     21.26 o 
  43   1   8       61.73       75.53     19.27 o 
  45   1   8       17.34       23.71     23.40 o 
 -56   2   8     2114.35     2280.82     52.38 o 
 -54   2   8      579.06      628.37     30.86 o 
 -52   2   8      207.27      189.60     24.78 o 
 -50   2   8     1025.68     1086.24     52.58 o 
 -48   2   8       34.42       35.05     17.30 o 
 -46   2   8      148.59      126.04     20.07 o 
 -44   2   8      442.51      441.44     25.60 o 
 -42   2   8     1284.68     1164.28     37.17 o 
 -40   2   8      343.79      384.02     27.43 o 
 -38   2   8      995.46      835.10     20.62 o 
 -36   2   8     1299.81     1115.66     22.58 o 
 -34   2   8     1762.76     1684.98     32.75 o 
 -32   2   8     6573.13     6182.68     82.24 o 
 -30   2   8    11271.09    11076.29    121.52 o 
 -28   2   8     4133.40     4056.70    101.55 o 
 -26   2   8      618.83      710.70     26.98 o 
 -24   2   8    12519.51    12364.83    172.53 o 
 -22   2   8        5.00        1.59      5.93 o 
 -20   2   8      578.14      548.32     12.81 o 
 -18   2   8     4627.24     5022.77     48.47 o 
 -16   2   8      415.09      382.12      8.58 o 
 -14   2   8     1294.61     1384.46     16.68 o 
 -12   2   8    16792.16    17334.47    160.03 o 
 -10   2   8    13898.47    15221.24    136.31 o 
  -8   2   8      666.96      739.66     12.01 o 
  -6   2   8     7784.24     7913.82     73.28 o 
  -4   2   8     8364.92     9655.36     88.56 o 
  -2   2   8     5396.55     5557.23     57.61 o 
   0   2   8     2202.60     1914.77     24.77 o 
   2   2   8     1648.93     1844.88     26.04 o 
   4   2   8     3724.70     4232.50     41.37 o 
   6   2   8     2321.76     2107.50     26.12 o 
   8   2   8      152.30      129.64      5.44 o 
  10   2   8      709.19      611.38     12.39 o 
  12   2   8      226.29      220.34      8.37 o 
  14   2   8     1020.85     1156.14     24.53 o 
  16   2   8     1059.78     1013.33     24.19 o 
  18   2   8      780.81      679.10     16.79 o 
  20   2   8      324.25      230.34     12.54 o 
  22   2   8    18718.67    17974.71    178.11 o 
  24   2   8     3536.20     3497.00     46.21 o 
  26   2   8        8.69        5.03      9.53 o 
  28   2   8      435.96      389.88     16.01 o 
  30   2   8     2349.49     2322.43     34.66 o 
  32   2   8      420.10      439.39     18.75 o 
  34   2   8     1543.71     1548.42     32.03 o 
  36   2   8     1425.57     1487.48     34.52 o 
  38   2   8        3.06       -9.13     16.73 o 
  40   2   8       35.49       41.88     27.86 o 
  42   2   8     2151.16     2228.25     58.70 o 
  44   2   8      666.01      796.03     60.61 o 
 -53   3   8      451.11      482.59     27.82 o 
 -51   3   8     1210.98     1115.22     65.03 o 
 -49   3   8      114.37      139.63     22.84 o 
 -47   3   8     1297.68     1320.40     42.16 o 
 -45   3   8     3598.08     3424.24     69.72 o 
 -43   3   8        9.50        3.87     15.43 o 
 -41   3   8      829.81      864.32     31.13 o 
 -39   3   8     3479.70     3656.53     69.72 o 
 -37   3   8      925.80      922.78     43.27 o 
 -35   3   8      222.39      196.22     18.21 o 
 -33   3   8     1041.50     1029.24     31.13 o 
 -31   3   8      155.40      141.69     20.23 o 
 -29   3   8       58.65       78.76     16.86 o 
 -27   3   8    25775.92    25398.46    423.19 o 
 -25   3   8        1.43       -6.86      8.26 o 
 -23   3   8      620.24      639.30     25.12 o 
 -21   3   8    25883.45    25714.41    348.73 o 
 -19   3   8      236.61      184.42      8.41 o 
 -17   3   8      272.61      196.88      7.53 o 
 -15   3   8    21879.30    23007.04    181.05 o 
 -13   3   8     1587.45     1947.38     19.03 o 
 -11   3   8      701.30      734.97     11.60 o 
  -9   3   8    21887.02    23012.11    181.09 o 
  -7   3   8     4438.41     4933.83     43.06 o 
  -5   3   8     8463.42     8749.71     76.23 o 
  -3   3   8    10125.18    10638.92     97.41 o 
  -1   3   8      289.08      400.82     12.81 o 
   1   3   8     5782.79     6314.90     57.78 o 
   3   3   8    20225.59    19769.23    180.09 o 
   5   3   8      170.22      239.11      8.39 o 
   7   3   8      508.49      638.51     14.61 o 
   9   3   8    15193.75    14734.70    149.58 o 
  11   3   8      128.43      103.53      9.44 o 
  13   3   8     2104.55     1967.82     31.28 o 
  15   3   8     5383.84     5115.11     58.42 o 
  17   3   8       31.84       35.62      9.88 o 
  19   3   8      262.54      260.17     14.74 o 
  21   3   8     1396.77     1324.91     34.42 o 
  23   3   8     5007.82     4698.20     64.20 o 
  25   3   8      624.15      646.15     21.48 o 
  27   3   8     1272.45     1317.62     29.77 o 
  29   3   8      196.51      192.29     17.15 o 
  31   3   8       73.64       65.98     13.91 o 
  33   3   8     1716.71     1619.87     35.73 o 
  35   3   8        0.48       15.22     15.36 o 
  37   3   8       64.86       60.22     16.92 o 
  39   3   8     1952.46     1956.31     93.92 o 
  41   3   8       62.30       78.60     30.89 o 
  43   3   8       56.74       60.53     22.84 o 
 -52   4   8     1635.92     1759.38     52.91 o 
 -50   4   8     1142.46     1177.37     42.16 o 
 -48   4   8        7.02      -17.30     17.30 o 
 -46   4   8      184.74      210.44     22.84 o 
 -44   4   8      523.68      503.75     28.37 o 
 -42   4   8        8.54       20.98     17.30 o 
 -40   4   8       70.08       51.50     17.30 o 
 -38   4   8       91.73      108.85     22.28 o 
 -36   4   8      699.09      680.65     29.05 o 
 -34   4   8        2.20      -14.53     14.53 o 
 -32   4   8      126.92      131.50     17.30 o 
 -30   4   8      873.31      880.61     35.29 o 
 -28   4   8       20.26       14.31     14.90 o 
 -26   4   8     2382.15     2379.33     52.92 o 
 -24   4   8       22.65        7.49     11.74 o 
 -22   4   8      149.43      139.96     12.00 o 
 -20   4   8     3955.57     3789.20     50.26 o 
 -18   4   8     1277.27     1343.71     20.92 o 
 -16   4   8     2277.90     2275.26     32.90 o 
 -14   4   8       45.65       44.51      7.61 o 
 -12   4   8      201.40      216.03      9.02 o 
 -10   4   8     2187.00     2194.71     25.62 o 
  -8   4   8      630.59      656.43     13.04 o 
  -6   4   8       56.28      101.97      8.03 o 
  -4   4   8     1074.78     1156.79     19.30 o 
  -2   4   8       20.45       31.56      7.30 o 
   0   4   8      308.19      319.49     13.53 o 
   2   4   8     2364.30     2566.08     44.39 o 
   4   4   8    12047.53    12114.52    114.30 o 
   6   4   8      158.85      144.33     10.14 o 
   8   4   8        6.92       12.10      7.66 o 
  10   4   8     5178.69     5260.16     64.46 o 
  12   4   8       70.23       68.50      9.44 o 
  14   4   8       18.23       12.67      9.44 o 
  16   4   8      137.84      108.84     12.31 o 
  18   4   8      102.98       83.44     11.63 o 
  20   4   8     3043.77     3048.99     46.10 o 
  22   4   8      161.72      168.37     14.74 o 
  24   4   8     1112.27     1148.26     34.71 o 
  26   4   8      125.48      125.24     13.96 o 
  28   4   8      645.67      646.81     23.34 o 
  30   4   8      246.51      288.34     19.05 o 
  32   4   8     1436.02     1374.05     36.65 o 
  34   4   8     1277.68     1253.89     36.90 o 
  36   4   8      292.82      280.81     22.56 o 
  38   4   8       13.79      -10.79     26.15 o 
  40   4   8       21.98      -18.88     18.88 o 
 -49   5   8      523.85      533.12     32.81 o 
 -47   5   8     1954.87     1971.16     99.67 o 
 -45   5   8     1741.09     1642.42     47.67 o 
 -43   5   8       40.37       55.93     17.87 o 
 -41   5   8      109.02      142.66     20.68 o 
 -39   5   8      676.49      659.20     31.83 o 
 -37   5   8      419.41      441.15     26.27 o 
 -35   5   8       61.49       55.03     15.36 o 
 -33   5   8      343.08      369.41     20.16 o 
 -31   5   8     1087.25     1115.27     30.72 o 
 -29   5   8     1983.43     1960.30     39.07 o 
 -27   5   8     2146.69     2116.16     44.59 o 
 -25   5   8     2442.83     2366.54     60.42 o 
 -23   5   8      292.20      260.14     16.92 o 
 -21   5   8     1318.58     1308.79     27.63 o 
 -19   5   8     5505.12     5184.82     67.89 o 
 -17   5   8     2458.47     2294.94     34.10 o 
 -15   5   8     5958.05     5883.10     68.49 o 
 -13   5   8       50.29       30.81      7.93 o 
 -11   5   8      172.18      222.85     11.14 o 
  -9   5   8     3273.94     3293.08     37.68 o 
  -7   5   8       77.51       35.07      7.93 o 
  -5   5   8      233.77      235.71     12.04 o 
  -3   5   8     1985.48     2026.07     53.78 o 
  -1   5   8     8516.80     8275.79     92.21 o 
   1   5   8     1721.95     1675.97     29.30 o 
   3   5   8     4004.75     3943.70     47.50 o 
   5   5   8     1657.24     1545.52     27.78 o 
   7   5   8      542.60      440.62     16.76 o 
   9   5   8      889.32      885.42     23.37 o 
  11   5   8     1679.80     1499.44     42.68 o 
  13   5   8     3597.49     3385.37     54.38 o 
  15   5   8     3263.19     3225.71     46.10 o 
  17   5   8       50.34       36.55     10.92 o 
  19   5   8     2010.97     1890.10     35.07 o 
  21   5   8     2382.13     2370.84     39.65 o 
  23   5   8      785.65      767.90     29.56 o 
  25   5   8      307.61      278.26     17.53 o 
  27   5   8       20.55       12.26     13.58 o 
  29   5   8       36.53       37.60     15.36 o 
  31   5   8      512.50      487.02     40.61 o 
  33   5   8      709.50      677.05     33.89 o 
  35   5   8       18.84       34.63     20.07 o 
  37   5   8      668.31      640.89     33.89 o 
 -46   6   8      728.83      770.78     36.64 o 
 -44   6   8        1.21       -6.07     17.87 o 
 -42   6   8      615.37      649.72     33.89 o 
 -40   6   8       40.70       39.85     16.19 o 
 -38   6   8       92.63      105.76     17.76 o 
 -36   6   8       95.55       87.55     16.92 o 
 -34   6   8      352.73      356.01     27.26 o 
 -32   6   8      729.61      682.05     31.83 o 
 -30   6   8      113.07      136.65     18.85 o 
 -28   6   8       91.95       78.40     15.76 o 
 -26   6   8      672.52      732.89     26.60 o 
 -24   6   8     1817.11     1861.02     40.19 o 
 -22   6   8      598.66      521.28     22.76 o 
 -20   6   8      131.39      142.83     15.36 o 
 -18   6   8        4.26        2.38     10.45 o 
 -16   6   8      364.07      315.08     14.28 o 
 -14   6   8     1344.62     1309.81     28.09 o 
 -12   6   8     1099.11     1079.27     23.52 o 
 -10   6   8      123.13      103.24     13.96 o 
  -8   6   8      439.69      454.25     21.99 o 
  -6   6   8      399.07      441.57     22.56 o 
  -4   6   8     2822.96     2631.12     50.64 o 
  -2   6   8      498.40      486.34     23.17 o 
   0   6   8      944.74      938.74     29.73 o 
   2   6   8     8903.01     8579.35    104.75 o 
   4   6   8      637.64      555.99     19.34 o 
   6   6   8     2038.77     2028.59     35.16 o 
   8   6   8     2498.17     2433.53     43.66 o 
  10   6   8      114.17      108.38     13.72 o 
  12   6   8        4.73       11.39     11.56 o 
  14   6   8     2056.44     2012.39     39.86 o 
  16   6   8       39.64       47.39     13.32 o 
  18   6   8      858.03      775.31     41.99 o 
  20   6   8      618.65      554.34     47.48 o 
  22   6   8       37.24       36.56     16.52 o 
  24   6   8      963.71      874.56     33.89 o 
  26   6   8        4.32       -6.45     14.00 o 
  28   6   8       76.38       84.51     16.43 o 
  30   6   8      733.07      741.02     33.89 o 
  32   6   8     1565.12     1559.91     47.50 o 
  34   6   8       58.29       58.75     20.68 o 
 -41   7   8       17.43       10.49     42.92 o 
 -39   7   8      669.98      611.67     32.35 o 
 -37   7   8      337.30      342.59     31.44 o 
 -35   7   8       41.12       44.42     18.85 o 
 -33   7   8     1540.74     1529.01     40.19 o 
 -31   7   8      975.55     1023.49     33.25 o 
 -29   7   8      164.44      177.91     23.75 o 
 -27   7   8       52.09       70.04     20.07 o 
 -25   7   8       11.16       -7.63     18.59 o 
 -23   7   8      108.75       93.83     18.39 o 
 -21   7   8      343.71      338.17     22.33 o 
 -19   7   8     1061.71     1015.09     38.55 o 
 -17   7   8     2223.93     2207.75     55.07 o 
 -15   7   8      104.05      109.59     20.07 o 
 -13   7   8      569.35      619.05     27.82 o 
 -11   7   8      498.40      535.01     24.25 o 
  -9   7   8      186.64      221.13     20.16 o 
  -7   7   8      267.76      279.33     21.46 o 
  -5   7   8        4.15       -6.79     15.36 o 
  -3   7   8     1395.57     1458.69     39.80 o 
  -1   7   8      143.66      164.38     11.56 o 
   1   7   8      728.14      712.78     22.20 o 
   3   7   8     3069.99     3115.57     48.92 o 
   5   7   8       17.86       19.65     13.30 o 
   7   7   8     2843.44     2782.06     50.33 o 
   9   7   8      377.54      388.96     24.81 o 
  11   7   8       68.44       90.81     20.22 o 
  13   7   8      275.88      281.37     27.35 o 
  15   7   8       13.92        1.83     20.22 o 
  17   7   8      445.36      485.08     25.52 o 
  19   7   8      198.68      198.37     22.03 o 
  21   7   8       13.93        0.00     20.23 o 
  23   7   8     1369.13     1418.95     50.58 o 
  25   7   8      778.28      705.80     57.23 o 
  27   7   8       19.43        4.77     33.38 o 
  29   7   8      356.38      371.98     47.69 o 
 -36   8   8      969.31     1130.32     57.33 o 
 -34   8   8      521.02      536.75     62.00 o 
 -32   8   8     3311.81     3302.69     94.42 o 
 -30   8   8      417.60      450.50     42.05 o 
 -28   8   8     2465.63     2403.94     79.19 o 
 -26   8   8      817.21      865.57     50.58 o 
 -24   8   8      900.79      944.40     41.30 o 
 -22   8   8       95.25       83.19     38.84 o 
 -20   8   8      372.43      403.77     32.04 o 
 -18   8   8      403.79      371.28     30.29 o 
 -16   8   8      173.63      178.33     25.60 o 
 -14   8   8      478.39      496.82     33.04 o 
 -12   8   8     1942.90     2024.44     67.44 o 
 -10   8   8      801.86      848.98     47.21 o 
  -8   8   8      135.85      148.63     32.41 o 
  -6   8   8     1246.87     1255.07     44.92 o 
  -4   8   8      683.43      704.28     42.36 o 
  -2   8   8       27.01       12.36     20.98 o 
   0   8   8     1762.62     1755.08     52.31 o 
   2   8   8      224.02      234.90     26.52 o 
   4   8   8       18.33       22.39     11.65 o 
   6   8   8     3059.08     3078.59     74.34 o 
   8   8   8        6.91       -3.18     14.11 o 
  10   8   8       99.50       94.08     23.91 o 
  12   8   8     2403.33     2391.75     56.65 o 
  14   8   8      453.44      459.31     44.19 o 
  16   8   8     1542.41     1478.67     63.02 o 
  18   8   8     9934.60    10052.91    300.44 o 
  20   8   8     1045.51      996.71     81.07 o 
  22   8   8     4039.36     3791.30    157.37 o 
  24   8   8     2323.60     2236.63    119.22 o 
 -27   9   8        1.00       33.38     30.35 o 
 -25   9   8      271.51      290.98     45.30 o 
 -23   9   8      412.44      502.46     36.64 o 
 -21   9   8       41.09       15.92     24.47 o 
 -19   9   8       79.34       37.16     33.95 o 
 -17   9   8      761.73      806.84     56.41 o 
 -15   9   8     1000.78     1077.16     66.77 o 
 -13   9   8      986.76      931.39     59.61 o 
 -11   9   8       79.17       78.69     30.35 o 
  -9   9   8      222.30      231.78     35.29 o 
  -7   9   8       72.36       92.99     30.35 o 
  -5   9   8       72.60       97.02     25.60 o 
  -3   9   8       41.44       27.28     23.75 o 
  -1   9   8        0.16       -0.55     25.72 o 
   1   9   8      347.80      340.66     32.04 o 
   3   9   8      905.99      974.88     44.92 o 
   5   9   8      947.56      943.54     44.92 o 
   7   9   8        2.11        4.77     24.78 o 
   9   9   8      817.24      727.42     50.58 o 
  11   9   8        0.08       10.94     28.51 o 
  13   9   8      113.70       91.11     35.77 o 
  15   9   8      621.01      612.66     48.81 o 
 -57   1   9      412.76      468.19     27.82 o 
 -55   1   9     3827.57     4136.52     72.11 o 
 -53   1   9        0.23        0.00     16.69 o 
 -51   1   9     2532.60     2719.76     58.93 o 
 -49   1   9     3069.06     3213.56     58.29 o 
 -47   1   9      671.46      683.19     21.71 o 
 -45   1   9        5.05      -10.58     10.58 o 
 -43   1   9     3433.45     3467.24     46.99 o 
 -41   1   9       22.02       43.89     10.58 o 
 -39   1   9     2102.55     1901.68     32.16 o 
 -37   1   9     1155.90     1148.40     23.28 o 
 -35   1   9     1299.35     1316.78     25.87 o 
 -33   1   9     5957.91     5348.29     74.49 o 
 -31   1   9        1.47        2.57      8.90 o 
 -29   1   9      495.13      510.84     32.46 o 
 -27   1   9      192.96      244.30     13.39 o 
 -25   1   9    11624.44    12439.91    140.23 o 
 -23   1   9    11243.55    10944.11    106.24 o 
 -21   1   9     4677.23     5027.48     55.41 o 
 -19   1   9    13633.71    14643.21    138.74 o 
 -17   1   9     4395.76     4991.57     80.46 o 
 -15   1   9      701.15      923.61     25.36 o 
 -13   1   9    18187.91    19339.64    184.89 o 
 -11   1   9     1759.52     1885.16     23.45 o 
  -9   1   9      541.90      541.21     11.56 o 
  -7   1   9     1111.56      982.12     15.70 o 
  -5   1   9      143.96      132.11      7.46 o 
  -3   1   9     8186.17     8206.44     88.40 o 
  -1   1   9    14882.76    16533.32    158.23 o 
   1   1   9      149.77      208.42      9.44 o 
   3   1   9     4052.82     4241.52     47.82 o 
   5   1   9    27230.90    29068.80    261.12 o 
   7   1   9     5050.03     4577.51     44.44 o 
   9   1   9     3932.48     4460.67     43.62 o 
  11   1   9    20344.04    20778.93    185.37 o 
  13   1   9      131.52      132.77      8.37 o 
  15   1   9     1121.54     1016.11     36.14 o 
  17   1   9     4322.05     4270.73     46.56 o 
  19   1   9     4522.35     4339.24     44.63 o 
  21   1   9     2521.56     2227.43     31.09 o 
  23   1   9     3985.18     3987.99     46.27 o 
  25   1   9        0.73       -2.57      8.24 o 
  27   1   9     4364.58     4412.50     50.91 o 
  29   1   9       96.90      178.54     12.72 o 
  31   1   9       52.95       27.86     11.36 o 
  33   1   9     1350.76     1473.33     30.13 o 
  35   1   9     5337.86     5413.25     74.61 o 
  37   1   9      291.50      300.36     19.97 o 
  39   1   9      774.99      849.80     28.12 o 
  41   1   9     2285.87     2368.63     51.75 o 
  43   1   9     1126.29     1156.25     39.24 o 
 -56   2   9      156.72      180.41     21.46 o 
 -54   2   9        3.88       -8.41     16.43 o 
 -52   2   9     1036.72      995.94     39.40 o 
 -50   2   9      101.16       95.69     20.98 o 
 -48   2   9      130.42       91.44     20.07 o 
 -46   2   9     1222.83     1177.33     39.40 o 
 -44   2   9       44.74       38.15     16.52 o 
 -42   2   9     1076.88     1163.40     28.16 o 
 -40   2   9      995.54     1009.20     26.41 o 
 -38   2   9     1356.14     1418.40     28.34 o 
 -36   2   9     4578.09     4296.60     57.09 o 
 -34   2   9     4793.87     4785.63     67.93 o 
 -32   2   9    19712.84    19415.04    231.81 o 
 -30   2   9     1486.91     1487.23     34.80 o 
 -28   2   9    17741.40    18170.25    417.17 o 
 -26   2   9     7334.00     7586.95    136.54 o 
 -24   2   9     1518.77     1533.42     38.67 o 
 -22   2   9    11256.79    11798.17    123.10 o 
 -20   2   9      538.44      498.15     12.64 o 
 -18   2   9     2058.71     1992.98     27.53 o 
 -16   2   9     9093.15     9961.48     80.93 o 
 -14   2   9        3.36       -0.12      4.15 o 
 -12   2   9    12986.49    14038.70    118.17 o 
 -10   2   9     6295.84     6235.31     60.05 o 
  -8   2   9       80.02       22.17      5.12 o 
  -6   2   9    18504.15    19681.48    207.61 o 
  -4   2   9    10568.12    10631.77    105.72 o 
  -2   2   9       46.52       28.77      5.22 o 
   0   2   9       26.36        7.15      7.46 o 
   2   2   9     3908.45     3585.02     38.73 o 
   4   2   9      334.84      442.77     11.56 o 
   6   2   9      170.17      140.40      7.17 o 
   8   2   9     4468.98     4502.64     43.67 o 
  10   2   9      187.75      177.95      7.99 o 
  12   2   9     8949.29     8777.75     98.94 o 
  14   2   9      907.61      884.46     25.47 o 
  16   2   9      945.44      922.46     20.72 o 
  18   2   9    35211.07    33353.34    348.86 o 
  20   2   9     4101.04     3771.95     46.99 o 
  22   2   9     5844.65     5327.55     62.58 o 
  24   2   9     8144.24     7524.08     83.36 o 
  26   2   9      997.31     1001.05     23.00 o 
  28   2   9      190.76      253.86     16.87 o 
  30   2   9        3.62        7.22     10.19 o 
  32   2   9      760.04      834.05     23.87 o 
  34   2   9      367.24      376.64     20.39 o 
  36   2   9      123.87      104.91     20.98 o 
  38   2   9      991.56      978.94     60.57 o 
  40   2   9      824.73      882.80     38.55 o 
  42   2   9      936.56      970.34     41.12 o 
 -55   3   9     2846.39     2995.29     61.31 o 
 -53   3   9        6.66      -12.48     18.88 o 
 -51   3   9       29.60       42.92     20.07 o 
 -49   3   9      907.73      853.62     36.64 o 
 -47   3   9        1.51        6.36     16.52 o 
 -45   3   9      423.01      408.16     26.27 o 
 -43   3   9      788.92      849.10     33.04 o 
 -41   3   9       25.29        3.87     15.43 o 
 -39   3   9       17.08       19.08     13.77 o 
 -37   3   9     2390.61     2325.95     51.21 o 
 -35   3   9       71.59       65.90     18.32 o 
 -33   3   9      222.33      227.21     21.73 o 
 -31   3   9     2574.11     2359.83    119.22 o 
 -29   3   9     1894.10     2022.47     83.46 o 
 -27   3   9     2669.81     2618.62     72.95 o 
 -25   3   9     1552.41     1522.14     32.81 o 
 -23   3   9       87.54       69.15      8.82 o 
 -21   3   9     1934.54     1973.75     38.57 o 
 -19   3   9     2227.04     2049.39     25.78 o 
 -17   3   9     1742.80     2330.11     26.58 o 
 -15   3   9     1100.82     1213.78     15.28 o 
 -13   3   9     4053.58     4640.61     38.87 o 
 -11   3   9     1695.28     2127.19     20.57 o 
  -9   3   9     3290.20     3625.21     32.76 o 
  -7   3   9     1385.32     1583.07     16.51 o 
  -5   3   9     1830.14     2016.67     20.45 o 
  -3   3   9     1282.59     1263.48     19.07 o 
  -1   3   9    11464.59    12214.92    114.64 o 
   1   3   9     1378.54     1263.85     19.34 o 
   3   3   9      765.40      893.74     16.97 o 
   5   3   9    17137.60    18555.48    185.88 o 
   7   3   9     1589.84     2006.55     30.35 o 
   9   3   9      132.25      123.25      8.13 o 
  11   3   9     2985.73     3121.56     41.94 o 
  13   3   9     2109.58     1921.30     33.50 o 
  15   3   9     1959.88     1975.76     29.08 o 
  17   3   9      516.76      579.29     20.73 o 
  19   3   9      530.27      556.46     19.40 o 
  21   3   9     2898.30     2780.64     43.67 o 
  23   3   9      174.35      150.33     13.80 o 
  25   3   9       55.94       38.00     11.89 o 
  27   3   9      168.96      223.51     16.10 o 
  29   3   9     1096.82     1258.67     30.90 o 
  31   3   9      280.20      215.61     18.25 o 
  33   3   9       23.30        1.41     14.81 o 
  35   3   9     2718.90     2909.03     57.72 o 
  37   3   9      246.05      269.97     22.56 o 
  39   3   9       55.49       44.99     20.07 o 
  41   3   9      104.29      110.97     22.84 o 
 -52   4   9     3885.80     3802.10     81.56 o 
 -50   4   9     1175.47     1144.56     42.16 o 
 -48   4   9        1.54       -6.27     19.88 o 
 -46   4   9      752.01      767.80     34.61 o 
 -44   4   9      409.32      348.11     25.60 o 
 -42   4   9       53.58       15.90     16.52 o 
 -40   4   9     1234.90     1243.56     38.35 o 
 -38   4   9      605.43      633.29     29.05 o 
 -36   4   9       53.57       18.80     14.55 o 
 -34   4   9        0.98        0.28     14.53 o 
 -32   4   9     4901.28     4959.02    102.81 o 
 -30   4   9      217.13      220.12     18.21 o 
 -28   4   9       51.10        8.12     13.21 o 
 -26   4   9      325.31      372.94     18.88 o 
 -24   4   9      295.17      326.52     15.76 o 
 -22   4   9     8842.32     8529.62    112.62 o 
 -20   4   9     3527.55     3570.67     41.48 o 
 -18   4   9     3311.73     3485.56     39.88 o 
 -16   4   9      350.02      339.85     19.26 o 
 -14   4   9      183.92      175.47      8.62 o 
 -12   4   9     7746.93     8378.51     79.72 o 
 -10   4   9     4419.55     4310.53     45.25 o 
  -8   4   9     1650.44     1850.50     25.98 o 
  -6   4   9    17529.92    19096.52    182.66 o 
  -4   4   9     5802.82     5558.69     64.73 o 
  -2   4   9     2027.54     2252.00     35.43 o 
   0   4   9     9383.13     9735.13    113.95 o 
   2   4   9    24285.80    24623.68    287.72 o 
   4   4   9     1315.63     1401.54     24.28 o 
   6   4   9      701.22      783.68     21.30 o 
   8   4   9    15846.74    15734.64    170.94 o 
  10   4   9     2254.07     2041.48     32.51 o 
  12   4   9     1825.17     1750.53     40.57 o 
  14   4   9     7543.38     7545.47     90.97 o 
  16   4   9     1457.02     1402.38     28.61 o 
  18   4   9    10734.12    10325.20    121.23 o 
  20   4   9     8087.16     7576.15     93.42 o 
  22   4   9      189.75      165.30     16.53 o 
  24   4   9      239.76      171.63     15.09 o 
  26   4   9      583.89      632.32     22.87 o 
  28   4   9     1737.65     1605.20     34.78 o 
  30   4   9     2888.95     2619.05     60.57 o 
  32   4   9     1207.46     1218.95     35.01 o 
  34   4   9       16.24       -5.87     15.36 o 
  36   4   9        6.67        9.86     18.88 o 
  38   4   9      310.65      270.76     35.72 o 
  40   4   9      253.85      215.60     25.60 o 
 -49   5   9       49.08       39.30     20.68 o 
 -47   5   9      985.21      963.53     38.35 o 
 -45   5   9       80.49       55.36     20.07 o 
 -43   5   9        1.97        1.19     18.27 o 
 -41   5   9       11.55        8.35     17.30 o 
 -39   5   9       12.07        1.29     16.06 o 
 -37   5   9      986.64      918.73     34.61 o 
 -35   5   9       56.02       64.46     17.92 o 
 -33   5   9      130.74      123.00     16.19 o 
 -31   5   9       10.59       -4.77     14.53 o 
 -29   5   9     3006.30     3053.20     58.45 o 
 -27   5   9     2284.12     2452.39     44.31 o 
 -25   5   9       12.69       45.74     12.95 o 
 -23   5   9      201.20      208.34     13.96 o 
 -21   5   9       61.80       69.18     11.38 o 
 -19   5   9       70.00       91.35     10.58 o 
 -17   5   9     3742.89     3853.77     49.10 o 
 -15   5   9     1833.65     1898.54     30.33 o 
 -13   5   9     2294.17     2549.52     36.27 o 
 -11   5   9      771.98      841.85     17.89 o 
  -9   5   9     1629.90     1662.32     26.91 o 
  -7   5   9       19.47        6.72      7.71 o 
  -5   5   9     1084.73     1025.06     24.44 o 
  -3   5   9      165.18      206.02     13.67 o 
  -1   5   9     1804.68     1758.43     32.30 o 
   1   5   9     3460.52     3392.54     76.49 o 
   3   5   9     3432.15     3642.58     45.53 o 
   5   5   9     1916.33     1863.90     34.41 o 
   7   5   9        0.27        3.03     10.28 o 
   9   5   9      134.27      134.08     12.73 o 
  11   5   9      122.98      144.24     14.00 o 
  13   5   9     1074.62     1053.91     28.21 o 
  15   5   9      152.26      138.67     17.76 o 
  17   5   9      421.96      403.46     18.13 o 
  19   5   9      255.79      252.99     15.97 o 
  21   5   9     2109.97     1996.55     37.49 o 
  23   5   9       84.78       64.91     16.61 o 
  25   5   9       17.93       35.87     14.00 o 
  27   5   9      224.19      239.24     19.60 o 
  29   5   9      538.47      500.90     25.20 o 
  31   5   9       67.08       93.72     19.48 o 
  33   5   9       34.85       52.04     20.07 o 
  35   5   9      627.00      654.40     34.61 o 
  37   5   9       68.67       42.54     20.68 o 
 -46   6   9      381.21      385.12     29.05 o 
 -44   6   9       52.97       36.91     20.07 o 
 -42   6   9        0.57      -17.87     17.87 o 
 -40   6   9      162.20      162.66     20.68 o 
 -38   6   9     1046.01     1061.29     37.38 o 
 -36   6   9     1307.50     1261.91     69.25 o 
 -34   6   9        6.05      -16.78     16.78 o 
 -32   6   9     6342.90     6163.44     92.29 o 
 -30   6   9      103.00      109.87     19.27 o 
 -28   6   9     1947.73     1924.28     41.47 o 
 -26   6   9     6399.51     6317.68    106.29 o 
 -24   6   9      512.27      558.90     24.19 o 
 -22   6   9     1670.99     1625.54     56.44 o 
 -20   6   9     3605.36     3757.35     60.69 o 
 -18   6   9      216.07      227.24     15.87 o 
 -16   6   9     2118.89     2047.72     32.40 o 
 -14   6   9      130.24      118.21     10.90 o 
 -12   6   9      160.41      185.92     10.94 o 
 -10   6   9     6631.45     6640.35     84.47 o 
  -8   6   9        2.64        3.03     12.95 o 
  -6   6   9     2219.31     2218.22     38.22 o 
  -4   6   9     1247.09     1223.82     28.09 o 
  -2   6   9      507.52      518.20     19.81 o 
   0   6   9      297.30      336.32     16.81 o 
   2   6   9       24.57       28.61      8.94 o 
   4   6   9      275.77      267.70     14.51 o 
   6   6   9        0.14       16.48     11.46 o 
   8   6   9     4620.89     4336.58     66.34 o 
  10   6   9     1372.12     1326.13     39.43 o 
  12   6   9      534.01      572.02     21.94 o 
  14   6   9      194.99      212.98     16.76 o 
  16   6   9      450.29      425.95     24.47 o 
  18   6   9     4325.01     4141.95     75.23 o 
  20   6   9     1765.19     1715.03     44.92 o 
  22   6   9     3731.09     3681.50     97.76 o 
  24   6   9     1175.05     1213.75     54.50 o 
  26   6   9        8.77        9.77     14.00 o 
  28   6   9       91.20       50.27     31.99 o 
  30   6   9        6.31      -16.06     16.06 o 
  32   6   9       61.09       55.28     20.98 o 
 -41   7   9       63.26       70.69     28.51 o 
 -39   7   9       40.61       35.93     25.12 o 
 -37   7   9       12.86        7.15     19.63 o 
 -35   7   9       18.44       22.74     17.45 o 
 -33   7   9      211.21      259.57     22.56 o 
 -31   7   9      850.60      856.31     31.97 o 
 -29   7   9     1100.23     1125.47     34.86 o 
 -27   7   9      136.70      150.84     31.89 o 
 -25   7   9     2360.20     2362.44     49.44 o 
 -23   7   9     1236.66     1227.39     36.20 o 
 -21   7   9      303.94      344.60     27.53 o 
 -19   7   9     1163.72     1148.47     41.30 o 
 -17   7   9     3396.99     3454.16     72.47 o 
 -15   7   9      723.89      703.15     37.25 o 
 -13   7   9     1847.47     1828.81     43.98 o 
 -11   7   9      808.55      886.77     31.40 o 
  -9   7   9       26.21       50.07     16.69 o 
  -7   7   9      328.50      310.16     22.56 o 
  -5   7   9      904.29      943.25     33.25 o 
  -3   7   9     1198.08     1194.86     36.32 o 
  -1   7   9      205.77      183.07     26.41 o 
   1   7   9      718.24      761.80     22.40 o 
   3   7   9      309.56      318.57     19.45 o 
   5   7   9      164.20      168.63     16.49 o 
   7   7   9     2447.09     2383.48     52.54 o 
   9   7   9       42.38       37.72     16.56 o 
  11   7   9      657.63      614.72     32.49 o 
  13   7   9      200.58      137.04     26.23 o 
  15   7   9      218.53      197.48     19.38 o 
  17   7   9        7.93       33.49     23.58 o 
  19   7   9       78.24      116.67     21.73 o 
  21   7   9      949.79     1032.61     43.84 o 
  23   7   9      141.88      109.69     33.38 o 
  25   7   9      169.24      200.30     38.15 o 
  27   7   9      116.01      123.99     38.15 o 
  29   7   9      146.55      109.69     38.15 o 
 -36   8   9      452.96      500.74     62.00 o 
 -34   8   9      491.69      472.89     43.84 o 
 -32   8   9      337.55      393.40     42.05 o 
 -30   8   9       68.89      104.62     54.84 o 
 -28   8   9      631.91      709.31     64.38 o 
 -26   8   9      671.21      746.05     55.71 o 
 -24   8   9      737.75      750.01     39.40 o 
 -22   8   9       41.43       58.88     22.84 o 
 -20   8   9      184.82      162.78     25.60 o 
 -18   8   9     1436.31     1497.93     49.56 o 
 -16   8   9       13.49       39.74     22.03 o 
 -14   8   9        1.47       15.26     25.12 o 
 -12   8   9        6.73       20.67     47.69 o 
 -10   8   9      667.53      751.29     45.57 o 
  -8   8   9     1460.58     1352.03     46.81 o 
  -6   8   9      190.53      159.76     24.78 o 
  -4   8   9       41.23       33.38     22.03 o 
  -2   8   9       10.76       60.41     22.03 o 
   0   8   9       33.72       53.93     22.84 o 
   2   8   9      745.33      804.68     27.17 o 
   4   8   9       21.28       12.58     14.11 o 
   6   8   9      238.22      257.76     18.49 o 
   8   8   9      210.48      188.05     22.97 o 
  10   8   9       38.46       17.22     17.87 o 
  12   8   9      140.30      148.54     21.30 o 
  14   8   9       43.70       36.90     18.75 o 
  16   8   9      618.26      715.34     71.53 o 
  18   8   9     1083.89     1254.23     90.61 o 
  20   8   9     1532.00     1607.13     95.38 o 
  22   8   9      184.19      195.53     52.46 o 
 -25   9   9      112.21      142.12     49.24 o 
 -23   9   9     1830.89     1797.98     57.69 o 
 -21   9   9       29.82       14.31     33.72 o 
 -19   9   9      647.29      629.58     40.32 o 
 -17   9   9     2681.99     2882.21     87.68 o 
 -15   9   9       69.87      111.94     31.90 o 
 -13   9   9      234.16      276.72     37.09 o 
 -11   9   9     3372.82     3382.14     97.79 o 
  -9   9   9        9.83        6.45     28.51 o 
  -7   9   9       12.05       40.17     24.25 o 
  -5   9   9      738.65      726.07     41.30 o 
  -3   9   9      149.40      119.92     26.52 o 
  -1   9   9        0.21       14.31     22.03 o 
   1   9   9      739.55      728.06     50.21 o 
   3   9   9        0.09       11.01     22.84 o 
   5   9   9      730.50      737.33     43.08 o 
   7   9   9     3286.96     3290.30     97.79 o 
   9   9   9       28.91       31.00     54.84 o 
  11   9   9      351.52      395.88     43.84 o 
  13   9   9     2266.60     2357.28     82.57 o 
 -56   0  10     1168.60     1374.60     44.92 o 
 -54   0  10       23.44        2.42     29.78 o 
 -52   0  10     3636.36     3855.44     77.09 o 
 -50   0  10     4060.24     3846.91     75.23 o 
 -48   0  10        0.84      -15.43     15.43 o 
 -46   0  10     4971.91     4651.95     84.41 o 
 -44   0  10       95.99       77.89     16.52 o 
 -42   0  10     3050.36     3281.49     63.33 o 
 -40   0  10      267.14      315.65     21.15 o 
 -38   0  10      841.85      990.48     34.06 o 
 -36   0  10    12513.26    11640.25    207.37 o 
 -34   0  10     4038.47     4018.47    245.60 o 
 -32   0  10     5090.52     5132.84    140.68 o 
 -30   0  10    11594.11    11443.19    174.41 o 
 -28   0  10    30426.21    31067.41    444.28 o 
 -26   0  10      373.26      390.38     45.30 o 
 -24   0  10       42.85       11.92     12.27 o 
 -22   0  10     1103.92      998.06     34.34 o 
 -20   0  10    16047.02    16078.19    562.73 o 
 -18   0  10     8496.05     9371.05    141.38 o 
 -16   0  10    11235.94    10194.31    208.68 o 
 -14   0  10    13165.18    13909.53    287.42 o 
 -12   0  10     3883.50     3769.85     67.37 o 
 -10   0  10    16534.79    19393.71    384.06 o 
  -8   0  10     4096.36     4728.04    107.30 o 
  -6   0  10     1890.82     2107.28     42.09 o 
  -4   0  10      176.80       85.30     10.32 o 
  -2   0  10    15859.31    17520.90    268.01 o 
   0   0  10    66790.61    72498.73   1339.50 o 
   2   0  10     4675.90     4703.81     77.08 o 
   4   0  10     6920.74     8609.42    150.03 o 
   6   0  10     4854.27     5535.17    107.30 o 
   8   0  10      270.26      299.60     21.46 o 
  10   0  10     9193.15     9721.24    138.57 o 
  12   0  10      265.97      379.66     20.92 o 
  14   0  10      168.65       90.77     11.16 o 
  16   0  10    15082.96    14795.55    180.59 o 
  18   0  10    37589.54    34494.21    402.90 o 
  20   0  10     6921.78     6056.22     95.68 o 
  22   0  10       36.80       61.61     12.95 o 
  24   0  10      968.28      857.68     25.42 o 
  26   0  10     2309.79     2466.59     45.77 o 
  28   0  10     2243.85     2261.23     50.43 o 
  30   0  10     3374.95     3242.02     83.38 o 
  32   0  10     9845.10    10195.71    156.89 o 
  34   0  10       50.05       57.50     25.92 o 
  36   0  10      854.83      858.92     34.61 o 
  38   0  10     1760.26     1852.66     73.92 o 
  40   0  10      218.28      330.17     33.22 o 
  42   0  10      312.38      318.79     35.29 o 
 -57   1  10     1070.61     1156.56     44.03 o 
 -55   1  10      305.05      308.53     23.66 o 
 -53   1  10       96.19       66.35     20.07 o 
 -51   1  10        0.05       -4.34     15.22 o 
 -49   1  10      866.40      896.74     24.95 o 
 -47   1  10      244.89      312.90     16.46 o 
 -45   1  10      502.88      500.89     21.20 o 
 -43   1  10     2196.18     2257.28     35.29 o 
 -41   1  10      348.77      317.17     15.45 o 
 -39   1  10      655.94      607.22     17.69 o 
 -37   1  10        8.13        5.85      9.63 o 
 -35   1  10     1562.71     1498.97     31.00 o 
 -33   1  10        1.47        0.00      9.54 o 
 -31   1  10      185.59      149.29     11.92 o 
 -29   1  10      139.50      125.84     10.04 o 
 -27   1  10      789.75      766.60     43.04 o 
 -25   1  10     1771.36     1828.13     27.81 o 
 -23   1  10      193.32      232.36     10.09 o 
 -21   1  10     1044.29     1485.22     20.46 o 
 -19   1  10     2083.60     1885.07     32.34 o 
 -17   1  10     1596.91     2280.64     33.35 o 
 -15   1  10    11494.22    13859.99    140.26 o 
 -13   1  10    10263.85    11018.20    121.57 o 
 -11   1  10     1231.28     1024.92     15.72 o 
  -9   1  10      318.46      371.41      9.90 o 
  -7   1  10      197.55      181.75      7.14 o 
  -5   1  10     7812.34     8850.21     95.46 o 
  -3   1  10     1591.05     1778.50     25.32 o 
  -1   1  10    14311.94    16672.52    159.74 o 
   1   1  10     2429.30     2839.49     38.26 o 
   3   1  10      354.49      389.31     11.02 o 
   5   1  10      532.72      823.53     14.01 o 
   7   1  10        7.06        6.85      5.44 o 
   9   1  10     1029.65      906.51     15.53 o 
  11   1  10     8011.07     7568.88     79.80 o 
  13   1  10     1508.61     1469.26     21.57 o 
  15   1  10     1709.62     1906.29     26.43 o 
  17   1  10     1536.07     1537.76     21.82 o 
  19   1  10     4137.77     4005.01     42.73 o 
  21   1  10       96.07       83.55      9.67 o 
  23   1  10      279.05      311.11     13.30 o 
  25   1  10       58.75       26.66      9.67 o 
  27   1  10       20.81       16.10      9.43 o 
  29   1  10      169.56      178.09     16.95 o 
  31   1  10       18.70       11.47     11.52 o 
  33   1  10       13.60       37.27     17.73 o 
  35   1  10       63.44       54.17     15.29 o 
  37   1  10       43.05       -1.49     19.40 o 
  39   1  10      274.62      284.91     20.28 o 
  41   1  10      225.05      225.21     22.56 o 
  43   1  10        0.02      -26.23     26.23 o 
 -56   2  10      902.63      984.95     44.74 o 
 -54   2  10      600.99      671.95     45.97 o 
 -52   2  10     4767.56     4764.39     91.75 o 
 -50   2  10       13.06       10.79     18.21 o 
 -48   2  10      162.90      226.09     22.84 o 
 -46   2  10     1348.65     1325.47     46.02 o 
 -44   2  10      222.45      194.61     30.13 o 
 -42   2  10      191.20      146.19     13.53 o 
 -40   2  10     1093.83     1191.24     30.86 o 
 -38   2  10        5.33        8.22     11.01 o 
 -36   2  10      435.50      380.35     24.44 o 
 -34   2  10    11207.53    10925.98    137.03 o 
 -32   2  10    11441.48    11267.17    164.27 o 
 -30   2  10        6.97       12.72     11.01 o 
 -28   2  10    16947.20    16062.28    295.50 o 
 -26   2  10     8132.78     8415.34    141.20 o 
 -24   2  10      225.87      157.94     13.21 o 
 -22   2  10    13340.38    12890.58    138.22 o 
 -20   2  10      699.45      823.20     12.05 o 
 -18   2  10     4086.74     4495.77     44.45 o 
 -16   2  10      196.76      350.25     12.64 o 
 -14   2  10    14777.44    15706.56    131.74 o 
 -12   2  10     2477.84     2746.60     28.00 o 
 -10   2  10     4341.05     5199.71     47.66 o 
  -8   2  10    14325.21    16180.22    145.20 o 
  -6   2  10     2648.01     2528.31     30.77 o 
  -4   2  10      831.25      588.95     12.03 o 
  -2   2  10     9079.60     9892.40     91.97 o 
   0   2  10     6397.85     7200.47     76.70 o 
   2   2  10    22223.06    23440.73    213.88 o 
   4   2  10     2348.64     2529.28     28.26 o 
   6   2  10      713.10      621.10     11.45 o 
   8   2  10     4135.50     4412.53     48.86 o 
  10   2  10      598.86      554.65     16.41 o 
  12   2  10      221.53      207.17     11.80 o 
  14   2  10    21273.75    21083.29    224.76 o 
  16   2  10     7240.39     6807.51     81.42 o 
  18   2  10      759.33      677.22     20.39 o 
  20   2  10    18083.72    16820.83    184.23 o 
  22   2  10     2133.08     1916.19     34.04 o 
  24   2  10      243.40      190.20     15.72 o 
  26   2  10      382.17      449.44     17.41 o 
  28   2  10      282.06      196.10     14.50 o 
  30   2  10     1204.19     1174.96     28.47 o 
  32   2  10     5854.50     5942.98     81.01 o 
  34   2  10     1535.69     1524.91     39.93 o 
  36   2  10       18.30       32.28     15.29 o 
  38   2  10      808.37      839.86     40.61 o 
  40   2  10        1.91      -13.48     20.07 o 
  42   2  10      613.41      616.82     70.07 o 
 -55   3  10     1568.30     1520.59     51.54 o 
 -53   3  10       17.59       31.79     19.48 o 
 -51   3  10      458.20      484.64     44.26 o 
 -49   3  10     4492.40     4471.55     87.08 o 
 -47   3  10        7.16       29.66     21.11 o 
 -45   3  10     1508.78     1536.39     44.05 o 
 -43   3  10      897.92      901.64     33.89 o 
 -41   3  10       73.51       36.56     16.52 o 
 -39   3  10        0.38       17.14     17.32 o 
 -37   3  10     1603.37     1660.26     50.58 o 
 -35   3  10       57.42       57.84     19.08 o 
 -33   3  10       95.25      111.55     20.23 o 
 -31   3  10     6099.29     6125.20    269.44 o 
 -29   3  10      487.88      475.46     38.15 o 
 -27   3  10      108.55      107.94     10.40 o 
 -25   3  10    14723.80    14850.77    165.79 o 
 -23   3  10      133.69      138.43      9.88 o 
 -21   3  10     4190.53     4258.09     45.66 o 
 -19   3  10    35617.34    37196.84    338.02 o 
 -17   3  10       91.57       58.49      6.72 o 
 -15   3  10     3674.42     3849.44     37.64 o 
 -13   3  10    13059.20    13285.84    107.31 o 
 -11   3  10        5.66        5.70      4.28 o 
  -9   3  10      968.59      986.97     12.85 o 
  -7   3  10     9629.24     9956.43     81.39 o 
  -5   3  10       10.19       -4.48      4.48 o 
  -3   3  10      612.08      586.14     12.39 o 
  -1   3  10    27636.11    28271.89    349.03 o 
   1   3  10     7297.35     8002.35     93.90 o 
   3   3  10      424.21      360.11     12.13 o 
   5   3  10    35272.61    35092.58    334.64 o 
   7   3  10      975.06     1030.36     18.72 o 
   9   3  10      254.32      253.55     11.13 o 
  11   3  10    14521.26    14094.28    141.40 o 
  13   3  10     1727.21     1762.51     27.31 o 
  15   3  10      303.40      283.65     12.54 o 
  17   3  10     6718.58     6122.13     77.81 o 
  19   3  10     2375.77     2148.43     36.81 o 
  21   3  10     1040.71      993.03     34.45 o 
  23   3  10     1744.10     1634.22     33.15 o 
  25   3  10       13.26       28.22     12.08 o 
  27   3  10     1125.92     1056.70     28.34 o 
  29   3  10     3556.96     3412.30     55.31 o 
  31   3  10     1574.81     1526.51     39.29 o 
  33   3  10       37.54       27.66     15.99 o 
  35   3  10     5084.39     5196.29    103.25 o 
  37   3  10       34.42       23.60     17.28 o 
  39   3  10      161.77      143.50     24.47 o 
 -52   4  10     1007.86     1078.49     47.04 o 
 -50   4  10       28.42       22.09     18.21 o 
 -48   4  10       63.98       42.51     20.07 o 
 -46   4  10        5.01        9.54     17.30 o 
 -44   4  10      209.85      221.06     22.84 o 
 -42   4  10     1281.31     1211.66     39.40 o 
 -40   4  10       40.29       57.70     19.00 o 
 -38   4  10      135.38      164.31     19.38 o 
 -36   4  10        9.86       17.29     15.43 o 
 -34   4  10       13.77        9.54     16.86 o 
 -32   4  10      890.61      868.84     35.29 o 
 -30   4  10     1329.68     1325.45     43.91 o 
 -28   4  10      659.78      623.99     22.41 o 
 -26   4  10     1025.25     1006.24     26.07 o 
 -24   4  10       24.73       29.48      9.63 o 
 -22   4  10     1843.87     1706.79     30.84 o 
 -20   4  10      597.79      690.82     15.44 o 
 -18   4  10     1655.96     1805.25     30.16 o 
 -16   4  10     1171.45     1311.52     19.98 o 
 -14   4  10      354.60      485.72     12.81 o 
 -12   4  10     5728.96     5882.65     61.26 o 
 -10   4  10      971.46     1082.03     19.08 o 
  -8   4  10     4604.21     4922.40     54.43 o 
  -6   4  10     2057.45     2220.48     29.88 o 
  -4   4  10      900.70      919.64     20.72 o 
  -2   4  10      375.63      356.81     16.43 o 
   0   4  10       65.29       70.17      8.65 o 
   2   4  10      313.48      333.64     14.30 o 
   4   4  10        2.99        0.00      9.06 o 
   6   4  10     3395.98     3151.65     51.57 o 
   8   4  10     1244.89     1231.01     24.28 o 
  10   4  10      533.92      507.70     17.93 o 
  12   4  10     1353.03     1328.63     26.04 o 
  14   4  10      263.25      272.35     20.08 o 
  16   4  10     1473.99     1518.38     30.77 o 
  18   4  10        0.68       17.18     11.63 o 
  20   4  10      121.47      121.37     13.80 o 
  22   4  10        5.22       11.53     12.08 o 
  24   4  10      239.62      207.37     16.41 o 
  26   4  10      343.23      280.38     19.60 o 
  28   4  10      260.29      263.50     20.78 o 
  30   4  10       82.66       99.30     17.20 o 
  32   4  10      478.30      489.36     26.07 o 
  34   4  10       93.45      120.19     19.35 o 
  36   4  10      231.10      223.31     24.78 o 
  38   4  10      101.72      117.84     22.84 o 
 -49   5  10     1944.71     2040.19     56.73 o 
 -47   5  10       75.56       77.89     23.23 o 
 -45   5  10      959.18      925.33     79.84 o 
 -43   5  10      761.69      726.63     32.81 o 
 -41   5  10        1.60        7.63     17.30 o 
 -39   5  10      960.11      956.51     38.70 o 
 -37   5  10        8.57        1.38     18.78 o 
 -35   5  10       15.34       23.22     16.06 o 
 -33   5  10      317.43      319.77     21.68 o 
 -31   5  10     5005.06     5091.82    123.98 o 
 -29   5  10     1572.36     1646.17     46.81 o 
 -27   5  10        8.96        3.83     10.40 o 
 -25   5  10     4611.42     4603.12     63.26 o 
 -23   5  10      758.85      741.10     21.71 o 
 -21   5  10     3599.80     3505.81     47.14 o 
 -19   5  10     5065.14     4881.70     59.80 o 
 -17   5  10     1736.25     1705.41     28.70 o 
 -15   5  10     1521.75     1536.13     24.90 o 
 -13   5  10     2824.95     2823.47     35.89 o 
 -11   5  10      934.06      809.10     19.55 o 
  -9   5  10     4402.15     4556.34     55.26 o 
  -7   5  10      220.06      205.81     11.77 o 
  -5   5  10      438.91      315.89     15.09 o 
  -3   5  10      667.26      623.61     25.64 o 
  -1   5  10     8544.54     8331.29    120.46 o 
   1   5  10       87.80      164.73     18.38 o 
   3   5  10     2339.15     2320.39     47.50 o 
   5   5  10     3302.53     3146.79     75.72 o 
   7   5  10      383.71      343.09     16.76 o 
   9   5  10     1493.25     1453.00     31.98 o 
  11   5  10     4115.78     4041.61     62.67 o 
  13   5  10      282.60      253.60     16.97 o 
  15   5  10      517.96      489.91     19.21 o 
  17   5  10     1189.22     1196.29     27.46 o 
  19   5  10      120.48      104.77     13.80 o 
  21   5  10     2628.15     2534.17     47.60 o 
  23   5  10      563.73      520.81     34.42 o 
  25   5  10      283.29      295.11     20.60 o 
  27   5  10      369.45      329.72     21.26 o 
  29   5  10     2566.72     2533.45     52.31 o 
  31   5  10        0.08       15.50     23.89 o 
  33   5  10      803.27      832.72     36.64 o 
  35   5  10     1922.25     1982.93     54.93 o 
 -46   6  10      522.73      523.46     31.83 o 
 -44   6  10        0.07       -2.60     17.87 o 
 -42   6  10      144.85       96.68     23.91 o 
 -40   6  10     1293.81     1325.09     41.82 o 
 -38   6  10      690.02      693.15     32.81 o 
 -36   6  10     1815.17     1824.68     60.42 o 
 -34   6  10      347.40      347.65     28.22 o 
 -32   6  10     2035.51     2145.66     45.21 o 
 -30   6  10     3078.38     3094.01     64.08 o 
 -28   6  10     1702.46     1799.09     48.05 o 
 -26   6  10      222.76      195.25     18.39 o 
 -24   6  10      118.76      125.38     24.09 o 
 -22   6  10       59.16       64.52     14.47 o 
 -20   6  10      537.56      536.82     21.20 o 
 -18   6  10     1105.60     1164.04     36.76 o 
 -16   6  10      867.27      901.38     21.52 o 
 -14   6  10      189.38      188.64     12.11 o 
 -12   6  10     2869.39     2974.45     50.63 o 
 -10   6  10     4615.22     4673.80     64.41 o 
  -8   6  10      984.70      956.72     41.20 o 
  -6   6  10      269.64      311.22     22.54 o 
  -4   6  10     1562.03     1543.20     32.03 o 
  -2   6  10      364.48      298.78     16.90 o 
   0   6  10      184.32      211.72     15.47 o 
   2   6  10       77.68       98.28     11.11 o 
   4   6  10      192.06      143.40     13.14 o 
   6   6  10        7.20       35.19     12.29 o 
   8   6  10      183.72      191.63     25.47 o 
  10   6  10      320.11      329.10     21.16 o 
  12   6  10      204.91      214.50     25.83 o 
  14   6  10     4815.54     4878.13     88.92 o 
  16   6  10     1338.04     1320.63     37.56 o 
  18   6  10     2168.69     1973.53     71.75 o 
  20   6  10     5732.28     5546.06     96.37 o 
  22   6  10      734.79      788.15     35.15 o 
  24   6  10        0.12       10.97     17.30 o 
  26   6  10      527.66      539.73     30.04 o 
  28   6  10      819.68      858.80     48.24 o 
  30   6  10       34.36       80.74     20.20 o 
  32   6  10        3.25        5.75     18.88 o 
 -41   7  10     1254.66     1384.92     57.03 o 
 -39   7  10        6.52       46.74     25.12 o 
 -37   7  10      510.02      504.86     38.67 o 
 -35   7  10      188.97      169.70     29.79 o 
 -33   7  10       36.46       52.46     18.39 o 
 -31   7  10        0.58      -15.64     15.99 o 
 -29   7  10       55.38       46.76     16.43 o 
 -27   7  10      213.28      251.38     24.09 o 
 -25   7  10      419.03      476.35     30.29 o 
 -23   7  10      225.46      262.21     25.60 o 
 -21   7  10       31.25       65.73     20.07 o 
 -19   7  10       96.88       76.74     20.98 o 
 -17   7  10     2694.59     2846.10     57.02 o 
 -15   7  10     1140.40     1146.88     36.32 o 
 -13   7  10     1064.81     1135.20     41.12 o 
 -11   7  10     1240.39     1340.62     37.40 o 
  -9   7  10      235.67      202.15     20.16 o 
  -7   7  10       53.80       78.00     17.20 o 
  -5   7  10        0.13        3.30     19.96 o 
  -3   7  10        4.39      -14.81     14.81 o 
  -1   7  10      725.01      720.22     38.55 o 
   1   7  10      633.55      633.05     23.78 o 
   3   7  10      322.53      336.86     19.74 o 
   5   7  10       28.93       19.90     15.93 o 
   7   7  10      324.76      356.84     41.40 o 
   9   7  10      114.48      126.37     20.84 o 
  11   7  10      406.43      425.46     23.94 o 
  13   7  10      119.33      140.06     19.38 o 
  15   7  10      294.22      314.66     22.66 o 
  17   7  10      579.41      588.04     29.62 o 
  19   7  10       75.01      123.99     23.61 o 
  21   7  10        1.09        0.00     28.61 o 
  23   7  10      454.55      438.74     47.69 o 
  25   7  10       44.90        9.54     33.38 o 
  27   7  10        9.01        9.54     33.38 o 
 -32   8  10     3841.94     3838.32    102.81 o 
 -30   8  10      178.54      200.30     35.29 o 
 -28   8  10      342.25      384.21     52.46 o 
 -26   8  10     1988.45     2000.93     57.82 o 
 -24   8  10     1187.52     1218.77     45.83 o 
 -22   8  10     1285.28     1279.27     45.83 o 
 -20   8  10      234.36      263.44     55.35 o 
 -18   8  10       27.24       69.33     22.84 o 
 -16   8  10     5820.48     5566.82    128.14 o 
 -14   8  10      418.64      457.35     38.67 o 
 -12   8  10      457.24      503.22     40.47 o 
 -10   8  10     3400.00     3344.85     74.34 o 
  -8   8  10       59.51       57.41     22.84 o 
  -6   8  10        1.66      -20.07     20.07 o 
  -4   8  10     2877.44     2917.37     68.83 o 
  -2   8  10       13.76       22.26     22.03 o 
   0   8  10     2968.89     2852.93     52.47 o 
   2   8  10      705.89      676.92     24.95 o 
   4   8  10      418.82      402.84     22.77 o 
   6   8  10      597.17      672.11     29.22 o 
   8   8  10     2075.32     2017.17     50.33 o 
  10   8  10      203.93      222.68     22.23 o 
  12   8  10       14.79       54.46     22.95 o 
  14   8  10       10.44       44.32     28.51 o 
  16   8  10       30.74       76.30     47.69 o 
  18   8  10     2723.01     2632.45    123.99 o 
  20   8  10      227.32      166.91     47.69 o 
 -25   9  10       26.67       66.94     26.52 o 
 -23   9  10       14.81       44.51     24.78 o 
 -21   9  10      724.09      719.06     50.58 o 
 -19   9  10      177.49      174.10     33.72 o 
 -17   9  10      361.87      363.44     40.47 o 
 -15   9  10      723.06      596.46     47.21 o 
 -13   9  10     1221.26     1193.78     57.33 o 
 -11   9  10       99.04      116.84     33.72 o 
  -9   9  10      168.59      214.89     35.77 o 
  -7   9  10      109.73      101.85     26.52 o 
  -5   9  10      276.51      282.01     30.29 o 
  -3   9  10      439.72      440.81     34.80 o 
  -1   9  10      231.56      233.71     30.34 o 
   1   9  10       99.14      109.69     27.53 o 
   3   9  10     1313.69     1290.43     50.43 o 
   5   9  10       22.83       18.51     28.51 o 
   7   9  10        1.38        2.81     33.38 o 
   9   9  10      306.88      329.77     57.23 o 
  11   9  10      731.96      658.98     50.58 o 
 -57   1  11     2920.48     3163.32     79.85 o 
 -55   1  11      466.81      456.88     31.69 o 
 -53   1  11       22.61       23.26     18.88 o 
 -51   1  11      707.82      757.19     26.39 o 
 -49   1  11     2165.25     2059.59     36.26 o 
 -47   1  11     2732.72     2737.98     70.52 o 
 -45   1  11     1154.56     1144.83     42.89 o 
 -43   1  11     2552.11     2539.72     45.09 o 
 -41   1  11     3898.56     4155.78     52.53 o 
 -39   1  11      567.53      527.74     18.70 o 
 -37   1  11     2576.97     2337.62     42.29 o 
 -35   1  11      483.85      483.97     19.08 o 
 -33   1  11      855.12      863.08     28.91 o 
 -31   1  11      147.71      153.14     11.63 o 
 -29   1  11     2027.73     2225.55     35.13 o 
 -27   1  11     4181.69     4118.23     54.79 o 
 -25   1  11     7334.59     6964.31     93.48 o 
 -23   1  11     1714.25     1551.33     24.47 o 
 -21   1  11     3748.13     3892.01     50.03 o 
 -19   1  11     2502.33     2059.96     25.98 o 
 -17   1  11      207.23       97.24      6.27 o 
 -15   1  11       67.08       80.94      6.55 o 
 -13   1  11     5840.50     6784.47     73.40 o 
 -11   1  11      736.36     1145.28     18.31 o 
  -9   1  11     2727.00     3072.15     35.85 o 
  -7   1  11      519.51      402.16     12.98 o 
  -5   1  11       68.69       69.89      7.08 o 
  -3   1  11     6672.36     6748.52     76.27 o 
  -1   1  11      458.02      275.04      9.76 o 
   1   1  11     2276.41     2446.80     29.02 o 
   3   1  11    10722.43    11113.46    136.05 o 
   5   1  11     1195.77      892.23     16.21 o 
   7   1  11     1120.88     1099.51     17.14 o 
   9   1  11    12119.65    11940.63    154.86 o 
  11   1  11     4475.07     4609.35     52.84 o 
  13   1  11      596.37      786.40     17.69 o 
  15   1  11      437.12      350.93     12.63 o 
  17   1  11      154.85      117.40      8.96 o 
  19   1  11       38.35       -1.46      7.45 o 
  21   1  11     2918.44     2504.74     33.58 o 
  23   1  11        5.03       10.29     12.09 o 
  25   1  11      886.67      870.53     22.33 o 
  27   1  11       16.33       -4.34     10.58 o 
  29   1  11     1060.57     1001.14     25.24 o 
  31   1  11      444.21      416.51     18.92 o 
  33   1  11     1863.00     2020.21     39.56 o 
  35   1  11       53.72       31.47     14.93 o 
  37   1  11      991.16     1044.70     36.69 o 
  39   1  11     1187.96     1359.73     41.30 o 
  41   1  11     1787.60     1850.66     54.93 o 
 -56   2  11      150.50      136.22     23.48 o 
 -54   2  11      298.08      275.11     27.26 o 
 -52   2  11        4.17      -14.70     18.88 o 
 -50   2  11     2290.87     2200.60     55.94 o 
 -48   2  11      243.65      248.49     22.84 o 
 -46   2  11      490.54      369.45     25.60 o 
 -44   2  11      892.16      997.16     25.49 o 
 -42   2  11      112.13      129.78     14.81 o 
 -40   2  11      162.38      173.60     18.21 o 
 -38   2  11      320.01      302.25     27.67 o 
 -36   2  11     1502.71     1314.87     30.35 o 
 -34   2  11      487.09      417.96     22.03 o 
 -32   2  11      419.44      411.91     19.21 o 
 -30   2  11      531.22      460.22     20.00 o 
 -28   2  11     3062.30     2930.02     48.23 o 
 -26   2  11     4524.93     4492.66     85.51 o 
 -24   2  11     2827.83     2741.47     51.92 o 
 -22   2  11     1974.67     2037.42     57.82 o 
 -20   2  11     5894.12     6259.83     69.20 o 
 -18   2  11        0.15        2.45      4.93 o 
 -16   2  11     8631.80     9169.80     97.64 o 
 -14   2  11     5713.18     6040.09     58.81 o 
 -12   2  11      130.64       80.09      5.86 o 
 -10   2  11     6574.00     6868.36     61.68 o 
  -8   2  11     1558.28     1393.24     21.05 o 
  -6   2  11      362.83      387.56     11.51 o 
  -4   2  11     8466.16     9253.03     86.85 o 
  -2   2  11    13412.23    13448.40    123.15 o 
   0   2  11    25705.18    27706.85    274.64 o 
   2   2  11     9188.50     9349.81     98.97 o 
   4   2  11     9721.38    10048.83     97.59 o 
   6   2  11      824.97      921.81     26.37 o 
   8   2  11     4363.13     4166.11     61.80 o 
  10   2  11     1598.63     1674.65     28.41 o 
  12   2  11       75.17       61.32      9.63 o 
  14   2  11        3.57       -9.22      9.22 o 
  16   2  11    13170.40    12563.02    140.74 o 
  18   2  11       17.90      -10.11     10.11 o 
  20   2  11      366.50      413.66     17.26 o 
  22   2  11      377.31      392.21     17.64 o 
  24   2  11      263.09      266.24     16.10 o 
  26   2  11     3962.36     3697.36     54.90 o 
  28   2  11      236.78      233.88     16.56 o 
  30   2  11     1165.90     1093.46     33.25 o 
  32   2  11      126.45       96.67     22.03 o 
  34   2  11       78.05       55.84     17.20 o 
  36   2  11       21.96        1.59     19.27 o 
  38   2  11     1071.22     1099.22     41.30 o 
  40   2  11       16.64       -1.73     20.98 o 
 -55   3  11       56.54       50.79     21.75 o 
 -53   3  11        0.35      -13.44     27.18 o 
 -51   3  11     1815.61     1901.43     70.01 o 
 -49   3  11      259.79      229.85     23.75 o 
 -47   3  11     2616.40     2564.77     59.49 o 
 -45   3  11     1598.09     1518.54     43.88 o 
 -43   3  11     1112.12     1190.00     38.35 o 
 -41   3  11      847.52      917.63     33.89 o 
 -39   3  11      439.90      392.23     31.00 o 
 -37   3  11      453.22      367.01     66.77 o 
 -35   3  11      163.42      157.83     17.87 o 
 -33   3  11      159.61      140.13     22.91 o 
 -31   3  11     4586.02     4415.29     88.63 o 
 -29   3  11      191.07      212.47     24.23 o 
 -27   3  11     4213.74     4239.81     62.66 o 
 -25   3  11     2144.69     1962.99     35.01 o 
 -23   3  11      404.39      402.67     12.50 o 
 -21   3  11     8943.70     9579.49     86.65 o 
 -19   3  11     1199.15     1271.45     19.15 o 
 -17   3  11     1613.78     1534.87     19.52 o 
 -15   3  11    26563.63    29093.27    244.78 o 
 -13   3  11     1624.92     1764.10     22.07 o 
 -11   3  11     5170.39     5693.39     52.72 o 
  -9   3  11       36.30       63.79      6.34 o 
  -7   3  11      230.14      215.74      9.35 o 
  -5   3  11     2951.86     3515.21     41.06 o 
  -3   3  11      430.63      458.83     17.54 o 
  -1   3  11    14373.22    15249.53    170.85 o 
   1   3  11      168.05      106.33      9.71 o 
   3   3  11     6849.87     6946.05     73.36 o 
   5   3  11     1255.43     1216.03     20.51 o 
   7   3  11       91.59       81.24      8.78 o 
   9   3  11     3721.92     3482.67     42.75 o 
  11   3  11      446.47      444.04     18.21 o 
  13   3  11       91.40      133.37     10.20 o 
  15   3  11      223.87      147.99     13.84 o 
  17   3  11     2184.87     1963.46     35.07 o 
  19   3  11     5338.01     4681.25     64.65 o 
  21   3  11     1454.98     1394.74     30.49 o 
  23   3  11      309.41      281.75     17.53 o 
  25   3  11      133.59      128.02     15.29 o 
  27   3  11     1092.44     1038.04     32.12 o 
  29   3  11      378.07      331.77     29.69 o 
  31   3  11      116.00       98.87     17.76 o 
  33   3  11     1683.63     1806.99     43.98 o 
  35   3  11     1017.79     1069.00     35.65 o 
  37   3  11      550.77      576.61     32.81 o 
  39   3  11     1016.54     1062.27     42.16 o 
 -52   4  11      481.04      495.77     33.04 o 
 -50   4  11       40.13       15.90     19.27 o 
 -48   4  11      517.42      481.42     31.13 o 
 -46   4  11       76.02       71.95     23.51 o 
 -44   4  11      162.36      131.39     20.07 o 
 -42   4  11     1360.20     1436.28     42.16 o 
 -40   4  11     2493.45     2350.81     59.51 o 
 -38   4  11       44.80       49.86     28.61 o 
 -36   4  11     7191.64     7067.67    121.28 o 
 -34   4  11     8429.93     8058.55    133.02 o 
 -32   4  11     9163.54     9029.38    244.34 o 
 -30   4  11     5006.22     5155.17     89.42 o 
 -28   4  11     2822.88     2639.57     54.18 o 
 -26   4  11    10344.55    10479.06    124.64 o 
 -24   4  11     1969.23     1996.12     36.51 o 
 -22   4  11     6887.74     7024.32     72.06 o 
 -20   4  11     1251.09     1240.90     20.41 o 
 -18   4  11      270.18      259.87     10.68 o 
 -16   4  11     1322.43     1459.17     21.64 o 
 -14   4  11     1839.33     1694.39     23.42 o 
 -12   4  11     2106.57     2201.29     28.19 o 
 -10   4  11    15568.98    15706.57    162.07 o 
  -8   4  11      442.74      403.90     14.19 o 
  -6   4  11      358.46      347.96     13.49 o 
  -4   4  11     2099.21     1957.94     30.53 o 
  -2   4  11     3115.11     2787.60     43.48 o 
   0   4  11     6322.52     6643.81    106.62 o 
   2   4  11     1920.88     1917.67     38.68 o 
   4   4  11    11869.14    11262.86    126.13 o 
   6   4  11     3376.01     3149.00     44.39 o 
   8   4  11     7644.20     7444.22     89.14 o 
  10   4  11       25.93       15.61      9.63 o 
  12   4  11      116.70       99.57     11.63 o 
  14   4  11    12905.26    12474.26    142.49 o 
  16   4  11     8476.69     7881.84     96.93 o 
  18   4  11      957.96      897.65     24.88 o 
  20   4  11    17537.93    16691.66    188.92 o 
  22   4  11       30.44       40.32     13.53 o 
  24   4  11      227.86      220.34     18.85 o 
  26   4  11      239.87      233.73     19.60 o 
  28   4  11      569.07      589.51     26.07 o 
  30   4  11      274.36      334.16     23.17 o 
  32   4  11      789.81      837.53     31.55 o 
  34   4  11     3274.44     3364.09     77.09 o 
  36   4  11     3831.08     3865.91    101.00 o 
 -49   5  11      601.16      589.84     33.46 o 
 -47   5  11        0.71      -17.30     17.30 o 
 -45   5  11     2243.75     2247.93     56.58 o 
 -43   5  11       79.66       45.93     18.21 o 
 -41   5  11      111.67      136.34     20.68 o 
 -39   5  11       64.81       62.13     18.88 o 
 -37   5  11      491.68      485.12     43.53 o 
 -35   5  11      343.92      308.25     40.54 o 
 -33   5  11      886.15      907.02     38.67 o 
 -31   5  11     2175.02     2265.26    112.07 o 
 -29   5  11     1001.66     1060.48     29.00 o 
 -27   5  11      609.55      629.13     22.93 o 
 -25   5  11     3382.44     3347.93     49.68 o 
 -23   5  11       24.61       30.86     10.27 o 
 -21   5  11       98.93      140.78     11.95 o 
 -19   5  11     5597.32     5936.26     70.17 o 
 -17   5  11      566.70      642.96     18.75 o 
 -15   5  11      441.17      479.91     15.00 o 
 -13   5  11     1177.43     1312.88     24.88 o 
 -11   5  11     2447.65     2560.46     37.61 o 
  -9   5  11     2119.54     2107.43     32.52 o 
  -7   5  11     1658.47     1679.79     37.68 o 
  -5   5  11     1997.33     2037.70     38.77 o 
  -3   5  11     1953.06     1941.12     34.19 o 
  -1   5  11      279.01      317.11     17.85 o 
   1   5  11      376.77      493.09     25.27 o 
   3   5  11     2559.84     2502.05     42.28 o 
   5   5  11     3301.27     3209.28     56.44 o 
   7   5  11      900.77      905.61     24.95 o 
   9   5  11      159.36      156.83     14.80 o 
  11   5  11        2.06      -10.66     11.70 o 
  13   5  11      463.40      441.34     18.36 o 
  15   5  11     2362.08     2327.63     39.65 o 
  17   5  11        9.78        6.17     11.63 o 
  19   5  11     1323.30     1269.52     31.86 o 
  21   5  11     2350.39     2239.39     45.21 o 
  23   5  11      818.17      848.90     28.46 o 
  25   5  11     1951.32     1871.76     44.74 o 
  27   5  11      809.15      863.68     30.86 o 
  29   5  11       75.74       71.99     22.59 o 
  31   5  11      175.87      212.17     34.27 o 
  33   5  11      446.08      439.16     30.04 o 
 -46   6  11       15.74      -10.57     20.07 o 
 -44   6  11      172.48      158.01     23.48 o 
 -42   6  11      436.25      449.23     29.05 o 
 -40   6  11        3.43       -9.10     21.46 o 
 -38   6  11        0.06       -2.38     31.00 o 
 -36   6  11       35.24        5.50     40.54 o 
 -34   6  11     1064.36     1044.17     54.84 o 
 -32   6  11       13.89        0.00     28.61 o 
 -30   6  11      140.47      152.18     20.07 o 
 -28   6  11      133.98      144.61     20.98 o 
 -26   6  11     2272.13     2223.25     43.96 o 
 -24   6  11     1676.32     1760.06     38.59 o 
 -22   6  11     1732.78     1765.20     38.59 o 
 -20   6  11      837.35      849.49     25.49 o 
 -18   6  11        0.92        5.64     11.45 o 
 -16   6  11     1220.73     1300.32     29.19 o 
 -14   6  11      443.44      428.97     18.36 o 
 -12   6  11      953.89      919.49     26.08 o 
 -10   6  11      159.83      190.10     15.09 o 
  -8   6  11        0.12       29.16     12.27 o 
  -6   6  11       97.41      134.48     13.67 o 
  -4   6  11     1423.43     1510.73     32.42 o 
  -2   6  11      199.99      180.54     25.07 o 
   0   6  11     2858.37     2901.67     52.25 o 
   2   6  11     1363.22     1413.12     48.49 o 
   4   6  11     2076.01     1975.18     38.77 o 
   6   6  11     2294.74     2271.32     56.13 o 
   8   6  11     2709.93     2687.17     55.23 o 
  10   6  11      151.79      136.73     17.62 o 
  12   6  11     2083.68     2044.28     55.56 o 
  14   6  11        5.94        1.19     15.46 o 
  16   6  11     4817.95     4712.35     98.76 o 
  18   6  11        9.86       26.71     17.30 o 
  20   6  11      150.45      185.98     20.07 o 
  22   6  11     1450.60     1473.97     61.91 o 
  24   6  11      416.58      397.92     44.33 o 
  26   6  11      845.39      887.35     35.58 o 
  28   6  11      300.27      295.70     26.52 o 
  30   6  11      885.87      892.08     37.90 o 
 -41   7  11       75.83       61.70     26.35 o 
 -39   7  11      270.40      287.97     50.07 o 
 -37   7  11      117.33      114.45     28.51 o 
 -35   7  11      568.12      589.34     54.84 o 
 -33   7  11      361.74      311.27     31.90 o 
 -31   7  11      108.28       63.59     25.12 o 
 -29   7  11      103.72      113.50     18.85 o 
 -27   7  11       69.60       76.84     17.45 o 
 -25   7  11     2224.45     2237.58     64.70 o 
 -23   7  11     1640.75     1713.05     48.59 o 
 -21   7  11       23.38       23.84     20.23 o 
 -19   7  11      251.22      295.82     25.51 o 
 -17   7  11     2758.18     2827.36     65.01 o 
 -15   7  11       35.55       34.63     20.07 o 
 -13   7  11     1467.48     1568.00     41.59 o 
 -11   7  11     3613.28     3515.22     64.19 o 
  -9   7  11      560.27      567.17     27.21 o 
  -7   7  11       87.10      109.85     18.59 o 
  -5   7  11       31.26       12.88     27.76 o 
  -3   7  11      890.62      957.72     39.40 o 
  -1   7  11      153.26      162.07     16.18 o 
   1   7  11     1543.79     1505.46     36.23 o 
   3   7  11     3585.63     3707.21     70.18 o 
   5   7  11     1833.37     1833.32     45.56 o 
   7   7  11      459.05      396.78     22.66 o 
   9   7  11       38.49       70.40     16.51 o 
  11   7  11     3187.29     3155.93     63.52 o 
  13   7  11      307.89      301.93     22.23 o 
  15   7  11      247.64      252.76     22.23 o 
  17   7  11     1814.10     1862.73     55.56 o 
  19   7  11     2437.56     2360.62     95.38 o 
  21   7  11      629.51      677.19     57.23 o 
  23   7  11     2986.98     2813.67    109.69 o 
  25   7  11       40.36        9.54     33.38 o 
 -30   8  11      191.04      209.83     52.46 o 
 -28   8  11     4078.74     4033.50    106.18 o 
 -26   8  11      201.71      239.71     29.28 o 
 -24   8  11      261.58      302.25     30.29 o 
 -22   8  11      460.77      497.79     33.89 o 
 -20   8  11       96.37       74.06     38.15 o 
 -18   8  11      670.67      731.64     47.21 o 
 -16   8  11        0.48       16.69     26.98 o 
 -14   8  11      156.74      136.17     28.51 o 
 -12   8  11      273.28      300.07     35.29 o 
 -10   8  11      474.38      500.65     33.04 o 
  -8   8  11        4.39        9.54     22.03 o 
  -6   8  11       41.80       46.10     22.03 o 
  -4   8  11       87.52       81.83     23.75 o 
  -2   8  11      131.42      127.71     15.45 o 
   0   8  11       19.75       38.15     14.11 o 
   2   8  11      513.46      591.23     26.10 o 
   4   8  11       37.97       31.90     16.09 o 
   6   8  11       16.41       21.46     15.58 o 
   8   8  11      591.14      580.94     32.39 o 
  10   8  11      254.71      239.13     24.81 o 
  12   8  11      263.06      308.57     47.69 o 
  14   8  11     1700.72     1768.23     69.07 o 
  16   8  11      169.85      257.52     57.23 o 
  18   8  11      686.26      648.57     71.53 o 
 -25   9  11     1266.10     1330.72     81.07 o 
 -23   9  11      406.86      426.14     42.05 o 
 -21   9  11      415.32      390.43     50.07 o 
 -19   9  11      941.15      887.43     53.95 o 
 -17   9  11        0.16       13.47     28.51 o 
 -15   9  11      175.55      200.98     42.92 o 
 -13   9  11     1849.71     1879.71    121.61 o 
 -11   9  11      109.99       91.39     78.69 o 
  -9   9  11     1670.01     1728.15     72.36 o 
  -7   9  11     1201.93     1135.56     72.93 o 
  -5   9  11      362.58      419.52     33.89 o 
  -3   9  11      573.72      592.75     38.55 o 
  -1   9  11      266.21      277.79     44.12 o 
   1   9  11       30.06       19.99     32.38 o 
   3   9  11      244.37      292.84     38.67 o 
   5   9  11     1021.51      922.94     55.56 o 
   7   9  11      594.21      632.43     50.58 o 
   9   9  11      963.40     1063.49     57.33 o 
 -58   0  12      130.97      123.99     42.92 o 
 -56   0  12      583.08      483.54     40.02 o 
 -54   0  12        3.12       19.08     23.84 o 
 -52   0  12       12.46       28.61     23.84 o 
 -50   0  12     8453.11     8944.25    142.24 o 
 -48   0  12       88.18       59.37     17.30 o 
 -46   0  12     2566.24     2380.90     63.79 o 
 -44   0  12     4103.28     4369.86    132.28 o 
 -42   0  12     1816.33     1747.24     44.05 o 
 -40   0  12      184.12      159.91     33.38 o 
 -38   0  12     4103.13     3653.40     80.93 o 
 -36   0  12      836.98      749.26     31.90 o 
 -34   0  12    12112.25    11643.83    207.37 o 
 -32   0  12       35.61       57.23     16.86 o 
 -30   0  12    14912.18    13226.13    230.97 o 
 -28   0  12     2334.71     2674.08     56.51 o 
 -26   0  12      321.49      347.89     22.89 o 
 -24   0  12     2284.64     2121.99     56.15 o 
 -22   0  12      222.78      246.60     11.52 o 
 -20   0  12    11787.24    12370.22    184.97 o 
 -18   0  12     1711.44     1960.28     37.33 o 
 -16   0  12    12330.89    12020.25    225.68 o 
 -14   0  12    10508.86    11246.79    553.20 o 
 -12   0  12     7757.77     8977.96    278.98 o 
 -10   0  12     2555.66     3473.99    104.92 o 
  -8   0  12     7190.14     6636.91    130.63 o 
  -6   0  12     2439.60     2866.20     64.15 o 
  -4   0  12     3051.39     4582.72    109.69 o 
  -2   0  12      241.52      271.01     19.40 o 
   0   0  12    41315.64    42625.73    698.01 o 
   2   0  12      231.39      241.28     18.32 o 
   4   0  12        1.95       -6.81     11.45 o 
   6   0  12     3539.27     3533.11     72.44 o 
   8   0  12      219.74      309.98     20.23 o 
  10   0  12     7464.30     7086.59    131.38 o 
  12   0  12     2182.90     1972.23     36.20 o 
  14   0  12       13.81       26.49     11.01 o 
  16   0  12    11479.67    10979.09    140.05 o 
  18   0  12     4095.45     3867.05     60.11 o 
  20   0  12       12.99       -3.65     17.21 o 
  22   0  12       71.04       82.94     14.00 o 
  24   0  12      736.83      668.20     24.19 o 
  26   0  12     1443.57     1160.69     35.58 o 
  28   0  12     2044.05     2130.16     49.41 o 
  30   0  12      198.41      192.24     31.12 o 
  32   0  12     2418.51     2612.68     58.45 o 
  34   0  12      717.57      742.27     71.53 o 
  36   0  12      669.86      749.58     45.43 o 
  38   0  12      119.10       98.74     28.51 o 
  40   0  12     3616.06     3938.01    102.81 o 
 -57   1  12       25.40       10.11     23.74 o 
 -55   1  12       80.93       61.56     20.98 o 
 -53   1  12      804.52      900.82     28.52 o 
 -51   1  12       10.91        8.77     14.42 o 
 -49   1  12      159.21      172.95     18.39 o 
 -47   1  12      801.77      812.62     25.98 o 
 -45   1  12     4526.17     4284.45     60.97 o 
 -43   1  12     1044.65     1065.43     26.81 o 
 -41   1  12      188.61      241.88     14.42 o 
 -39   1  12       56.96       50.05     12.41 o 
 -37   1  12      464.25      462.23     19.60 o 
 -35   1  12     3903.02     3664.04     56.60 o 
 -33   1  12      566.16      514.49     20.16 o 
 -31   1  12     4182.56     4166.35     55.93 o 
 -29   1  12      495.91      545.26     17.35 o 
 -27   1  12      112.00      108.56      9.88 o 
 -25   1  12     2348.92     2253.90     33.06 o 
 -23   1  12     9352.62     9558.64     94.37 o 
 -21   1  12        4.76        3.32      6.37 o 
 -19   1  12     1601.81     1968.97     24.78 o 
 -17   1  12     5406.69     5883.99     58.12 o 
 -15   1  12    13190.24    14744.51    140.72 o 
 -13   1  12       67.66       50.03      5.71 o 
 -11   1  12     3422.68     3811.21     42.36 o 
  -9   1  12      767.50      958.52     15.24 o 
  -7   1  12      212.44      152.48      7.60 o 
  -5   1  12     8338.88     8955.34     98.14 o 
  -3   1  12     2102.23     2330.65     30.29 o 
  -1   1  12      494.32      420.45     11.02 o 
   1   1  12        2.26        0.34      5.88 o 
   3   1  12        2.75       -6.11      6.11 o 
   5   1  12      392.13      374.15     11.60 o 
   7   1  12     5852.14     5532.65     60.63 o 
   9   1  12      219.40      195.50      9.67 o 
  11   1  12      935.53      976.94     18.59 o 
  13   1  12      438.80      436.85     13.83 o 
  15   1  12        2.05       -4.77      7.61 o 
  17   1  12     5486.90     4861.86     53.46 o 
  19   1  12      320.20      325.90     14.46 o 
  21   1  12      611.34      738.97     18.35 o 
  23   1  12      102.09      145.13     12.54 o 
  25   1  12       39.85       45.08     11.36 o 
  27   1  12      185.42      159.76     14.50 o 
  29   1  12       34.89       20.03     12.23 o 
  31   1  12      471.39      514.51     22.69 o 
  33   1  12      542.10      552.39     23.84 o 
  35   1  12      608.57      673.99     25.38 o 
  37   1  12     2392.02     2529.64     54.14 o 
  39   1  12      169.88      162.41     25.60 o 
 -56   2  12     2227.70     2393.26     61.45 o 
 -54   2  12      558.86      582.16     40.47 o 
 -52   2  12        0.30      -17.30     17.30 o 
 -50   2  12     1195.21     1215.43     42.16 o 
 -48   2  12      130.14       85.84     19.27 o 
 -46   2  12      634.89      689.99     44.19 o 
 -44   2  12     1118.58     1042.17     30.86 o 
 -42   2  12      144.32      138.60     15.36 o 
 -40   2  12     1802.57     1427.26     37.56 o 
 -38   2  12      331.17      356.88     20.98 o 
 -36   2  12     2489.62     2198.04     46.64 o 
 -34   2  12     1051.10      994.84     27.89 o 
 -32   2  12      161.58      123.59     14.00 o 
 -30   2  12     8685.35     8692.80    116.52 o 
 -28   2  12     2361.19     2449.10     42.75 o 
 -26   2  12      157.29      147.59     14.53 o 
 -24   2  12     2741.66     2764.72     45.43 o 
 -22   2  12      443.82      457.96     16.76 o 
 -20   2  12     6928.77     6845.50     92.69 o 
 -18   2  12     4618.16     4443.55     49.16 o 
 -16   2  12     3528.17     3794.67     48.03 o 
 -14   2  12       36.65       22.88      6.50 o 
 -12   2  12      102.24      136.58     11.04 o 
 -10   2  12    15048.24    15898.57    155.86 o 
  -8   2  12     5695.34     6159.83     66.12 o 
  -6   2  12       62.16       13.27      5.92 o 
  -4   2  12     1534.87     1671.49     24.74 o 
  -2   2  12     8420.47     8672.61    111.97 o 
   0   2  12     1689.90     1618.06     28.09 o 
   2   2  12     3722.08     3995.76     51.35 o 
   4   2  12     7110.42     7145.06     83.77 o 
   6   2  12     4823.42     4739.74     58.84 o 
   8   2  12       56.21       52.25      9.22 o 
  10   2  12     4929.16     4921.18     61.81 o 
  12   2  12      680.70      640.70     18.70 o 
  14   2  12       22.01       -9.22      9.22 o 
  16   2  12     8838.86     8000.29     95.53 o 
  18   2  12      333.21      303.98     16.34 o 
  20   2  12       92.30       85.45     11.80 o 
  22   2  12      817.01      765.82     23.34 o 
  24   2  12        8.42        5.12     11.80 o 
  26   2  12        0.07       -4.06     12.81 o 
  28   2  12     4666.49     4573.56     65.63 o 
  30   2  12     1795.33     1832.40     42.82 o 
  32   2  12      457.46      419.82     23.84 o 
  34   2  12     1064.60     1070.15     35.01 o 
  36   2  12     1049.49     1164.58     42.16 o 
  38   2  12      613.80      606.16     39.46 o 
 -55   3  12       38.80       19.51     20.98 o 
 -53   3  12     2722.02     2764.25     66.96 o 
 -51   3  12      805.13      803.28     55.57 o 
 -49   3  12       65.07       74.20     20.86 o 
 -47   3  12     1521.38     1469.47     52.98 o 
 -45   3  12      836.29      783.26     33.89 o 
 -43   3  12      220.14      217.51     20.98 o 
 -41   3  12     2865.18     2802.02    135.91 o 
 -39   3  12      218.63      229.17     40.54 o 
 -37   3  12       10.64       15.06     15.05 o 
 -35   3  12     1557.76     1545.98     54.15 o 
 -33   3  12      394.37      365.51     23.48 o 
 -31   3  12     2187.30     2050.77     46.96 o 
 -29   3  12     3451.39     3495.12     55.07 o 
 -27   3  12     1503.29     1427.61     30.14 o 
 -25   3  12       58.23       64.37      9.88 o 
 -23   3  12    12928.00    12792.72    145.74 o 
 -21   3  12     6051.41     5874.65     59.94 o 
 -19   3  12      802.98      889.47     14.69 o 
 -17   3  12    11339.26    11654.40    110.73 o 
 -15   3  12      943.38     1023.31     15.62 o 
 -13   3  12      284.15      374.55     15.53 o 
 -11   3  12     1446.10     1397.96     18.91 o 
  -9   3  12     1607.77     1478.86     19.31 o 
  -7   3  12       27.84        9.95      6.52 o 
  -5   3  12    11708.39    11333.29    128.98 o 
  -3   3  12       67.62       78.19     13.07 o 
  -1   3  12     3028.03     2971.06     44.70 o 
   1   3  12    19240.63    19315.90    233.09 o 
   3   3  12       78.77       58.68      9.21 o 
   5   3  12     1550.81     1459.26     23.43 o 
   7   3  12    25308.33    24689.03    240.36 o 
   9   3  12     5961.16     5851.93     82.47 o 
  11   3  12       74.60       67.39      9.53 o 
  13   3  12    15732.89    15189.10    154.48 o 
  15   3  12      299.80      293.65     16.41 o 
  17   3  12      524.24      514.26     23.77 o 
  19   3  12     1428.47     1444.52     31.76 o 
  21   3  12        0.22        9.89     14.82 o 
  23   3  12      106.23       94.40     14.25 o 
  25   3  12     4861.55     4732.33     75.69 o 
  27   3  12     1499.54     1437.19     37.40 o 
  29   3  12     1084.36     1076.35     36.48 o 
  31   3  12     2610.19     2469.77     52.38 o 
  33   3  12      669.98      632.66     29.73 o 
  35   3  12      814.83      842.42     49.85 o 
  37   3  12     1241.37     1214.37     46.49 o 
 -52   4  12       29.43       15.55     20.07 o 
 -50   4  12      143.70      168.54     22.84 o 
 -48   4  12      166.59      172.92     27.27 o 
 -46   4  12      240.38      185.88     22.84 o 
 -44   4  12      164.14      171.81     21.68 o 
 -42   4  12      771.18      683.24     32.04 o 
 -40   4  12       98.66      123.26     21.73 o 
 -38   4  12        7.84        9.10     18.32 o 
 -36   4  12     2151.68     2099.82     51.39 o 
 -34   4  12     3702.60     3559.89     71.51 o 
 -32   4  12     1114.25     1121.99     36.25 o 
 -30   4  12     5576.10     5507.17     95.00 o 
 -28   4  12    15153.86    14843.97    240.14 o 
 -26   4  12      203.12      236.80     18.21 o 
 -24   4  12     3502.62     3691.63     54.99 o 
 -22   4  12     1282.92     1339.76     22.51 o 
 -20   4  12      842.76      790.91     16.59 o 
 -18   4  12      234.58      191.76      9.86 o 
 -16   4  12      605.88      611.09     14.77 o 
 -14   4  12      230.61      211.98      9.86 o 
 -12   4  12     6549.15     6819.01     69.30 o 
 -10   4  12      110.62       96.63      8.05 o 
  -8   4  12      799.01      806.70     16.29 o 
  -6   4  12      586.28      591.80     16.00 o 
  -4   4  12      146.03      111.43     13.53 o 
  -2   4  12     3201.50     3280.42     57.94 o 
   0   4  12     2191.06     2146.75     51.88 o 
   2   4  12     1838.20     1803.11     34.08 o 
   4   4  12      314.58      384.96     14.98 o 
   6   4  12      821.06      777.13     20.49 o 
   8   4  12        7.92        8.86     10.90 o 
  10   4  12       97.80      112.85     13.67 o 
  12   4  12      149.05      135.71     12.58 o 
  14   4  12        0.44       -5.20     11.23 o 
  16   4  12     1383.61     1310.20     29.04 o 
  18   4  12     1305.09     1159.44     30.94 o 
  20   4  12      116.74      142.81     15.35 o 
  22   4  12       23.65        9.99     13.58 o 
  24   4  12        1.18       10.95     20.24 o 
  26   4  12       88.20      101.47     16.43 o 
  28   4  12      251.22      236.32     21.26 o 
  30   4  12      351.81      341.94     23.66 o 
  32   4  12      287.22      292.54     31.09 o 
  34   4  12       44.51      104.41     22.84 o 
 -49   5  12      252.82      258.32     50.39 o 
 -47   5  12     1923.92     1898.43     52.17 o 
 -45   5  12      369.43      371.18     27.26 o 
 -43   5  12       61.96       64.90     20.07 o 
 -41   5  12       21.74       -5.25     17.30 o 
 -39   5  12      337.98      330.45     24.47 o 
 -37   5  12      286.18      276.68     26.98 o 
 -35   5  12      120.28      130.44     21.73 o 
 -33   5  12        0.59       -7.15     26.23 o 
 -31   5  12       35.92       12.14     23.84 o 
 -29   5  12      735.48      748.93     33.22 o 
 -27   5  12     2853.88     2818.44     95.38 o 
 -25   5  12      241.15      187.81     17.90 o 
 -23   5  12     4052.97     4008.30     51.98 o 
 -21   5  12     1167.55     1270.69     25.59 o 
 -19   5  12        0.04       -8.60      8.60 o 
 -17   5  12     8870.27     8850.43     98.55 o 
 -15   5  12      373.14      486.55     16.79 o 
 -13   5  12       83.11       96.88     11.73 o 
 -11   5  12     1048.08     1009.78     21.61 o 
  -9   5  12     3593.26     3325.45     44.57 o 
  -7   5  12      147.16      112.53     12.58 o 
  -5   5  12       55.52       29.57     12.78 o 
  -3   5  12       10.99       17.62     17.21 o 
  -1   5  12     4618.51     4677.87     82.95 o 
   1   5  12     7987.92     7699.60    104.76 o 
   3   5  12     1146.63     1134.68     27.58 o 
   5   5  12      497.24      486.51     20.31 o 
   7   5  12     3103.33     3113.28     51.68 o 
   9   5  12      194.27      196.16     21.34 o 
  11   5  12        6.31       18.55     19.81 o 
  13   5  12     3091.48     3107.30     48.52 o 
  15   5  12      116.78      151.09     14.46 o 
  17   5  12      547.94      537.81     23.17 o 
  19   5  12      372.53      421.20     21.26 o 
  21   5  12      398.93      369.32     30.98 o 
  23   5  12      248.38      247.28     19.35 o 
  25   5  12      307.46      306.09     21.26 o 
  27   5  12      580.57      593.56     32.81 o 
  29   5  12       50.99       30.48     20.07 o 
  31   5  12     1696.67     1673.07     49.41 o 
  33   5  12      219.34      257.92     28.19 o 
 -46   6  12      197.81      179.81     23.48 o 
 -44   6  12       46.41       39.19     20.07 o 
 -42   6  12        1.04      -17.30     17.30 o 
 -40   6  12      931.20      971.76     37.38 o 
 -38   6  12     1167.79     1181.17     48.81 o 
 -36   6  12      664.80      685.87    121.61 o 
 -34   6  12     2640.05     2494.15     95.38 o 
 -32   6  12    12220.15    11392.98    300.44 o 
 -30   6  12     4304.03     4315.88    138.30 o 
 -28   6  12      390.25      367.21     42.92 o 
 -26   6  12     4555.67     4660.47     84.22 o 
 -24   6  12     3765.09     3860.90     63.76 o 
 -22   6  12      310.95      350.31     19.05 o 
 -20   6  12      377.02      401.99     19.42 o 
 -18   6  12      159.05      182.88     15.09 o 
 -16   6  12      919.08      987.85     29.00 o 
 -14   6  12     1199.11     1197.92     28.75 o 
 -12   6  12       29.03       36.50     12.27 o 
 -10   6  12        1.58      -10.72     10.72 o 
  -8   6  12        0.62       -2.60     11.45 o 
  -6   6  12       88.65       68.67     12.91 o 
  -4   6  12      764.94      724.86     23.43 o 
  -2   6  12     2100.45     2117.46     39.31 o 
   0   6  12     5130.50     5034.02     64.75 o 
   2   6  12      372.06      417.53     20.47 o 
   4   6  12      227.55      197.23     15.41 o 
   6   6  12      184.94      240.38     35.11 o 
   8   6  12      186.56      162.64     21.46 o 
  10   6  12      645.52      582.61     31.90 o 
  12   6  12      189.62      161.16     21.73 o 
  14   6  12     5877.55     5857.86    131.89 o 
  16   6  12     1207.38     1127.54     36.64 o 
  18   6  12      234.76      257.06     22.84 o 
  20   6  12     1363.52     1404.79     43.08 o 
  22   6  12     1274.04     1246.81     68.07 o 
  24   6  12        8.91        7.03     18.21 o 
  26   6  12      489.72      487.55     60.96 o 
  28   6  12      425.03      489.49     30.85 o 
 -41   7  12        8.33       41.65     25.12 o 
 -39   7  12      546.96      583.10     40.05 o 
 -37   7  12        5.37      -18.44     25.12 o 
 -35   7  12      751.58      773.92     43.45 o 
 -33   7  12     2177.45     2201.70     67.19 o 
 -31   7  12      475.17      514.20     54.84 o 
 -29   7  12       62.49       47.69     28.61 o 
 -27   7  12     2342.08     2449.95     70.57 o 
 -25   7  12      418.42      362.74     27.26 o 
 -23   7  12      441.56      472.23     24.19 o 
 -21   7  12      353.90      395.69     23.66 o 
 -19   7  12      438.11      488.11     37.09 o 
 -17   7  12      323.36      333.89     33.72 o 
 -15   7  12      181.81       76.30     35.77 o 
 -13   7  12      806.94      778.02     35.81 o 
 -11   7  12        3.69       -3.76     20.00 o 
  -9   7  12     3835.30     4016.15     79.85 o 
  -7   7  12       33.22       36.56     19.27 o 
  -5   7  12     1524.72     1569.11     47.67 o 
  -3   7  12      536.89      540.09     31.13 o 
  -1   7  12      146.16      170.84     17.21 o 
   1   7  12     1893.12     1840.88     48.87 o 
   3   7  12       60.62       65.32     17.21 o 
   5   7  12        0.02       12.37     13.17 o 
   7   7  12     1823.40     1715.15     42.97 o 
   9   7  12      457.47      474.72     25.52 o 
  11   7  12       49.84       44.21     16.51 o 
  13   7  12      323.52      355.50     25.05 o 
  15   7  12      165.88      194.01     23.96 o 
  17   7  12     1189.16     1182.69     71.53 o 
  19   7  12       73.89      100.15     33.38 o 
  21   7  12      298.10      224.14     42.92 o 
  23   7  12       36.75       33.38     33.38 o 
 -26   8  12     6475.33     6576.36    209.83 o 
 -24   8  12       75.42       85.84     30.35 o 
 -22   8  12       72.41       33.38     28.51 o 
 -20   8  12     1978.86     2129.65     70.82 o 
 -18   8  12     1135.93     1218.47     53.95 o 
 -16   8  12       92.24       79.11     33.38 o 
 -14   8  12      910.64     1007.69     50.58 o 
 -12   8  12     1274.82     1378.85     65.34 o 
 -10   8  12     1090.29     1066.31     42.16 o 
  -8   8  12     2027.70     2111.08     56.86 o 
  -6   8  12     2730.69     2853.50     68.83 o 
  -4   8  12      119.25      127.63     17.18 o 
  -2   8  12     2547.55     2525.54     71.70 o 
   0   8  12      874.49      928.21     30.08 o 
   2   8  12      525.27      568.06     28.78 o 
   4   8  12     1308.70     1338.30     41.06 o 
   6   8  12       76.69       88.00     18.62 o 
   8   8  12       70.75       92.87     18.75 o 
  10   8  12     3019.49     2861.39     87.68 o 
  12   8  12     4655.67     4468.49    118.03 o 
  14   8  12       70.33       57.23     42.92 o 
  16   8  12     6672.97     6118.54    209.83 o 
 -21   9  12       47.54        4.77     42.92 o 
 -19   9  12      582.80      529.09     71.53 o 
 -17   9  12      690.95      710.24    107.30 o 
 -15   9  12        7.71      -26.23     26.98 o 
 -13   9  12       21.38      -14.31     26.98 o 
 -11   9  12      763.30      814.98     52.19 o 
  -9   9  12       28.96       28.61     28.10 o 
  -7   9  12       52.07       42.92     24.78 o 
  -5   9  12      700.28      735.65     41.30 o 
  -3   9  12      275.69      225.64     31.13 o 
  -1   9  12       86.21      111.39     26.52 o 
   1   9  12        0.84        2.24     42.92 o 
   3   9  12      685.78      810.36     73.92 o 
   5   9  12        0.07      -26.98     26.98 o 
 -57   1  13      403.13      410.63     37.09 o 
 -55   1  13       14.65       20.19     18.88 o 
 -53   1  13     4549.01     4622.57     67.77 o 
 -51   1  13      110.12      104.52     17.76 o 
 -49   1  13     1087.64     1212.07     34.51 o 
 -47   1  13     1676.28     1531.04     33.59 o 
 -45   1  13      980.25      922.10     25.98 o 
 -43   1  13     1214.39     1261.16     33.38 o 
 -41   1  13      819.65      799.38     30.29 o 
 -39   1  13      106.84      122.74     13.58 o 
 -37   1  13      788.77      782.78     23.84 o 
 -35   1  13     4700.58     4579.43     66.70 o 
 -33   1  13      259.50      280.02     15.36 o 
 -31   1  13      409.26      343.81     17.12 o 
 -29   1  13    23208.90    22414.99    246.73 o 
 -27   1  13     2002.63     2090.22     34.31 o 
 -25   1  13        0.47       -0.81      7.66 o 
 -23   1  13    26794.73    26447.02    247.50 o 
 -21   1  13      101.21      117.38      8.11 o 
 -19   1  13     1597.43     1715.46     32.22 o 
 -17   1  13     5393.64     5508.58     65.79 o 
 -15   1  13    10838.36    11128.20    128.42 o 
 -13   1  13     7788.92     8458.52     82.01 o 
 -11   1  13     3737.52     3825.66     41.23 o 
  -9   1  13        0.74       -1.45      6.11 o 
  -7   1  13     2783.57     2956.82     35.17 o 
  -5   1  13      223.85      271.77     10.08 o 
  -3   1  13     5550.44     5908.16     58.50 o 
  -1   1  13     9689.31    10532.49    154.27 o 
   1   1  13     2726.27     2486.23     30.22 o 
   3   1  13      862.90      702.19     17.77 o 
   5   1  13     3568.26     3680.04     43.73 o 
   7   1  13    16904.25    16005.01    158.01 o 
   9   1  13      318.73      321.81     12.54 o 
  11   1  13      966.36     1186.85     23.61 o 
  13   1  13       57.47       42.65      8.09 o 
  15   1  13      906.02      794.79     23.55 o 
  17   1  13     1735.18     1301.06     24.12 o 
  19   1  13     3116.47     2788.54     39.19 o 
  21   1  13     2523.24     2441.80     41.21 o 
  23   1  13     1110.02      923.00     33.60 o 
  25   1  13     1906.46     1902.97     41.51 o 
  27   1  13      195.90      209.69     19.06 o 
  29   1  13      113.22       67.93     22.03 o 
  31   1  13     4780.23     5070.65     80.40 o 
  33   1  13       61.98       91.70     17.76 o 
  35   1  13       27.13       45.94     17.76 o 
  37   1  13     8288.13     8822.23    182.10 o 
 -56   2  13      816.64      870.47     39.40 o 
 -54   2  13      382.84      429.64     30.04 o 
 -52   2  13       32.36       31.79     20.98 o 
 -50   2  13      599.65      597.29     35.69 o 
 -48   2  13      881.31      815.55     51.69 o 
 -46   2  13      169.00      207.94     46.76 o 
 -44   2  13     2355.20     2302.56     45.87 o 
 -42   2  13        0.10      -10.66     21.09 o 
 -40   2  13      262.74      224.14     19.27 o 
 -38   2  13     1354.39     1095.87     32.81 o 
 -36   2  13     3860.95     3981.47     70.63 o 
 -34   2  13     2284.89     2242.87     43.72 o 
 -32   2  13      249.63      289.24     17.58 o 
 -30   2  13      363.95      349.95     17.87 o 
 -28   2  13      360.81      384.10     24.78 o 
 -26   2  13     3239.82     3422.13     54.10 o 
 -24   2  13       75.45      110.24     10.86 o 
 -22   2  13        7.32        4.43      8.09 o 
 -20   2  13      621.34      679.97     20.00 o 
 -18   2  13     4496.83     4325.07     63.06 o 
 -16   2  13     1625.86     1514.25     29.24 o 
 -14   2  13    20504.23    20883.47    214.91 o 
 -12   2  13     2883.64     2860.49     35.45 o 
 -10   2  13      274.63      225.91     11.47 o 
  -8   2  13     2975.37     2725.79     37.60 o 
  -6   2  13     2046.10     2161.25     33.43 o 
  -4   2  13      198.18      301.25     12.23 o 
  -2   2  13      480.49      497.48     19.88 o 
   0   2  13     2125.08     1965.41     35.01 o 
   2   2  13     7732.96     7866.59     92.32 o 
   4   2  13    12721.25    12590.31    155.55 o 
   6   2  13     1094.41     1091.88     26.85 o 
   8   2  13       19.38       20.27      8.86 o 
  10   2  13     7158.75     6979.33     83.14 o 
  12   2  13        3.40       -3.90      9.63 o 
  14   2  13       77.96       48.68     11.01 o 
  16   2  13    15511.39    14821.20    165.03 o 
  18   2  13        0.05        5.23     10.15 o 
  20   2  13       56.69       62.23     13.85 o 
  22   2  13      676.10      767.27     25.22 o 
  24   2  13      287.38      250.80     16.41 o 
  26   2  13       17.52        4.40     16.25 o 
  28   2  13     2122.46     2123.44     46.45 o 
  30   2  13      566.40      558.02     27.34 o 
  32   2  13     3156.06     3272.70     67.46 o 
  34   2  13     2965.21     3060.34     69.72 o 
  36   2  13       10.58       -1.51     18.21 o 
  38   2  13       60.15       80.50     25.99 o 
 -55   3  13       34.44       12.59     20.68 o 
 -53   3  13      593.34      600.69     39.39 o 
 -51   3  13       20.15       23.64     20.07 o 
 -49   3  13      822.33      770.41     34.61 o 
 -47   3  13      458.43      419.99     28.37 o 
 -45   3  13     1123.11     1077.98     49.41 o 
 -43   3  13       11.14       -7.15     16.86 o 
 -41   3  13       92.82       97.39     21.73 o 
 -39   3  13      702.39      683.41     35.29 o 
 -37   3  13       40.73       16.57     15.05 o 
 -35   3  13      533.52      523.06     26.27 o 
 -33   3  13     6758.23     6673.61    112.91 o 
 -31   3  13      449.64      399.40     24.45 o 
 -29   3  13     8676.80     8432.96    113.65 o 
 -27   3  13      550.17      429.45     21.34 o 
 -25   3  13        3.43       -8.48      8.48 o 
 -23   3  13      885.54      896.76     20.99 o 
 -21   3  13      405.45      344.49     14.25 o 
 -19   3  13      489.24      480.13     15.74 o 
 -17   3  13       40.73       33.48      7.11 o 
 -15   3  13      287.45      244.90      9.83 o 
 -13   3  13     1153.13     1156.42     25.91 o 
 -11   3  13     4686.47     4747.44     46.81 o 
  -9   3  13     8485.07     8519.24     85.80 o 
  -7   3  13      647.36      698.28     17.36 o 
  -5   3  13     2400.21     2482.15     52.21 o 
  -3   3  13     2238.16     2390.57     42.68 o 
  -1   3  13     4774.30     4864.65     68.06 o 
   1   3  13     4513.83     4428.19     55.93 o 
   3   3  13      675.08      684.49     17.93 o 
   5   3  13      878.26      888.82     19.49 o 
   7   3  13       21.86       55.30      9.13 o 
   9   3  13        2.41        7.42      8.60 o 
  11   3  13     2352.34     2418.38     34.48 o 
  13   3  13      399.93      323.50     18.20 o 
  15   3  13       62.50       39.45     11.63 o 
  17   3  13     1090.38     1082.58     27.19 o 
  19   3  13     2861.31     2555.90     54.87 o 
  21   3  13      227.93      206.53     16.41 o 
  23   3  13     3518.21     3219.15     58.38 o 
  25   3  13     1117.32     1155.54     33.80 o 
  27   3  13       42.73       33.43     26.85 o 
  29   3  13      374.57      312.84     31.80 o 
  31   3  13      641.69      704.88     30.22 o 
  33   3  13     2628.07     2802.90     65.97 o 
  35   3  13       34.30       34.06     21.68 o 
 -52   4  13      329.07      293.05     27.26 o 
 -50   4  13      227.16      220.66     45.27 o 
 -48   4  13      176.85      208.55     23.75 o 
 -46   4  13      790.31      814.56     33.89 o 
 -44   4  13      199.71      198.89     22.84 o 
 -42   4  13      357.45      323.44     24.78 o 
 -40   4  13      136.78      112.53     23.61 o 
 -38   4  13      515.10      588.07     35.29 o 
 -36   4  13     1278.34     1195.19     43.84 o 
 -34   4  13      351.70      316.45     23.48 o 
 -32   4  13     5218.91     5021.65     89.42 o 
 -30   4  13     5551.27     5616.97     97.79 o 
 -28   4  13    10795.73    10494.35    164.87 o 
 -26   4  13     5205.21     5307.37     91.68 o 
 -24   4  13      361.17      317.88     16.92 o 
 -22   4  13     1349.75     1307.16     29.45 o 
 -20   4  13     1759.49     1901.52     32.14 o 
 -18   4  13        3.70       -2.28      7.53 o 
 -16   4  13     1058.78     1121.33     20.76 o 
 -14   4  13      263.60      318.93     11.74 o 
 -12   4  13     1748.44     1611.11     23.60 o 
 -10   4  13       69.61       69.97      9.92 o 
  -8   4  13     3302.99     3452.65     40.36 o 
  -6   4  13     2135.20     1927.66     29.23 o 
  -4   4  13     4661.03     4740.29     78.07 o 
  -2   4  13    17637.94    18092.22    256.98 o 
   0   4  13     3942.48     3701.31     65.33 o 
   2   4  13     2098.68     2124.75     37.44 o 
   4   4  13     8402.63     8091.32    107.96 o 
   6   4  13      373.85      374.84     15.35 o 
   8   4  13       47.64       65.84     13.45 o 
  10   4  13     3166.84     3100.53     46.54 o 
  12   4  13     5744.37     5581.51     73.03 o 
  14   4  13       58.47       59.03     12.58 o 
  16   4  13      417.64      411.34     18.82 o 
  18   4  13     1241.67     1150.65     28.34 o 
  20   4  13      246.22      225.70     18.85 o 
  22   4  13     6546.35     6187.16    115.64 o 
  24   4  13        0.30       -5.78     14.00 o 
  26   4  13      164.32      140.43     18.51 o 
  28   4  13     1555.50     1579.05     40.98 o 
  30   4  13      697.79      724.56     33.89 o 
  32   4  13       47.88       58.63     21.68 o 
  34   4  13     1242.71     1316.10     46.64 o 
 -49   5  13      556.06      558.48     32.81 o 
 -47   5  13      130.22      128.68     22.84 o 
 -45   5  13        0.66      -17.30     17.30 o 
 -43   5  13     1123.36     1121.29     40.15 o 
 -41   5  13      964.29     1010.38     36.64 o 
 -39   5  13      747.89      735.93     38.67 o 
 -37   5  13      263.56      239.88     25.12 o 
 -35   5  13      244.43      233.14     25.12 o 
 -33   5  13      905.68      990.65     42.05 o 
 -31   5  13      161.74      179.76     21.73 o 
 -29   5  13        0.27      -15.90     35.77 o 
 -27   5  13      344.60      309.98     38.15 o 
 -25   5  13       78.85       84.79     31.00 o 
 -23   5  13       27.87       15.90     13.77 o 
 -21   5  13        7.82       -3.12     12.38 o 
 -19   5  13     1424.49     1511.88     39.12 o 
 -17   5  13        1.78       -2.86     10.66 o 
 -15   5  13      166.12      167.46     11.95 o 
 -13   5  13     2850.53     2960.76     41.42 o 
 -11   5  13       97.27       96.57     11.55 o 
  -9   5  13     1515.19     1527.62     27.43 o 
  -7   5  13      246.42      197.91     14.74 o 
  -5   5  13     1719.50     1719.89     32.30 o 
  -3   5  13     1514.68     1584.84     41.12 o 
  -1   5  13     3150.03     3150.20     62.85 o 
   1   5  13     3991.80     4050.56     73.78 o 
   3   5  13       85.18       79.76     15.05 o 
   5   5  13      892.70      890.26     26.48 o 
   7   5  13      204.07      164.12     19.84 o 
   9   5  13      170.31      165.25     16.43 o 
  11   5  13      288.53      306.01     16.65 o 
  13   5  13      822.10      807.50     28.46 o 
  15   5  13        0.18        7.95     13.58 o 
  17   5  13     1221.12     1097.35     30.86 o 
  19   5  13      163.39      161.42     17.20 o 
  21   5  13     1121.89      963.75     30.86 o 
  23   5  13      184.79      172.00     18.39 o 
  25   5  13        0.12       18.89     15.36 o 
  27   5  13       42.04       38.41     18.88 o 
  29   5  13      131.74      111.16     22.84 o 
  31   5  13      166.52      194.12     25.05 o 
 -46   6  13      121.66      124.81     23.75 o 
 -44   6  13      169.34      197.69     30.86 o 
 -42   6  13        0.97       -2.01     18.21 o 
 -40   6  13       77.83       76.95     20.98 o 
 -38   6  13     1466.03     1458.02    112.07 o 
 -36   6  13      762.91      772.57     62.00 o 
 -34   6  13       31.81       57.23     33.38 o 
 -32   6  13     1923.78     1788.35     81.07 o 
 -30   6  13     1917.00     1816.96     81.07 o 
 -28   6  13      771.73      872.71     57.23 o 
 -26   6  13     1371.24     1349.61     66.77 o 
 -24   6  13      508.24      483.76     59.61 o 
 -22   6  13      694.65      730.18     40.61 o 
 -20   6  13     1319.99     1352.58     34.27 o 
 -18   6  13        1.97      -10.90     13.58 o 
 -16   6  13      625.99      640.94     21.96 o 
 -14   6  13      968.02     1003.41     26.60 o 
 -12   6  13      513.69      593.34     22.28 o 
 -10   6  13     1404.13     1505.52     45.64 o 
  -8   6  13      850.15      950.56     26.27 o 
  -6   6  13        0.03        8.62     12.27 o 
  -4   6  13       95.62      134.12     18.66 o 
  -2   6  13       81.48      109.51     14.74 o 
   0   6  13       54.19       42.54     11.29 o 
   2   6  13     2038.03     1839.91     38.43 o 
   4   6  13      489.62      492.70     22.95 o 
   6   6  13      227.03      235.14     19.38 o 
   8   6  13      367.22      363.75     54.84 o 
  10   6  13     3129.38     3292.30     75.82 o 
  12   6  13        0.24       -9.54     18.32 o 
  14   6  13     2837.53     2769.82    131.15 o 
  16   6  13     1752.03     1746.30     45.83 o 
  18   6  13      185.85      129.23     20.98 o 
  20   6  13      151.73      109.97     20.30 o 
  22   6  13        0.52       47.69     23.61 o 
  24   6  13       20.88       25.10     18.21 o 
  26   6  13      171.14      207.42     24.47 o 
 -41   7  13      646.40      774.31     46.85 o 
 -39   7  13      287.14      311.11     33.22 o 
 -37   7  13       40.22       31.00     57.23 o 
 -35   7  13      179.94      199.69     50.07 o 
 -33   7  13       48.59       62.00     33.38 o 
 -31   7  13      744.31      739.18     57.23 o 
 -29   7  13     1041.68     1077.78     66.77 o 
 -27   7  13     2068.89     2103.10     85.84 o 
 -25   7  13      110.02       42.92     28.61 o 
 -23   7  13     2764.16     2972.28    107.30 o 
 -21   7  13       40.32       19.81     21.73 o 
 -19   7  13      235.07      238.19     22.46 o 
 -17   7  13     2790.47     2782.43     61.32 o 
 -15   7  13        0.12       -4.77     18.21 o 
 -13   7  13      388.38      431.65     24.19 o 
 -11   7  13     1072.82     1164.14     33.80 o 
  -9   7  13      391.44      454.21     24.75 o 
  -7   7  13      286.08      336.85     22.33 o 
  -5   7  13       35.16       35.12     14.99 o 
  -3   7  13     1532.18     1516.09     31.84 o 
  -1   7  13      321.81      330.90     18.94 o 
   1   7  13     1970.48     2026.22     41.98 o 
   3   7  13      277.49      263.89     18.60 o 
   5   7  13     1659.04     1648.24     38.43 o 
   7   7  13     1712.16     1763.95     45.22 o 
   9   7  13      553.61      520.97     28.37 o 
  11   7  13      320.35      328.30     25.05 o 
  13   7  13      127.29      107.52     20.07 o 
  15   7  13      349.03      345.74     34.34 o 
  17   7  13      414.10      429.20     47.69 o 
  19   7  13       24.92       23.84     33.38 o 
  21   7  13      258.19      243.22     42.92 o 
 -34   8  13        4.60      -19.08     33.38 o 
 -20   8  13        8.88      -23.84     33.38 o 
 -18   8  13      408.07      401.50     37.09 o 
 -16   8  13      468.38      512.88     62.00 o 
 -14   8  13      831.33      882.61     48.81 o 
 -12   8  13     1122.64     1152.71     44.05 o 
 -10   8  13       88.47      112.16     27.56 o 
  -8   8  13     1346.60     1413.72     56.83 o 
  -6   8  13     1326.03     1275.16     46.81 o 
  -4   8  13      521.84      521.69     25.34 o 
  -2   8  13      660.82      627.68     27.53 o 
   0   8  13     3164.33     3091.82     64.55 o 
   2   8  13      796.05      903.02     57.73 o 
   4   8  13      560.34      585.32     28.78 o 
   6   8  13      663.03      709.15     32.23 o 
   8   8  13      361.21      373.51     40.47 o 
  10   8  13     1026.52     1087.05     55.56 o 
  12   8  13       56.91       85.84     30.35 o 
  14   8  13      513.33      531.77     41.25 o 
 -19   9  13     1408.53     1425.91     90.61 o 
 -17   9  13      415.71      510.28     62.00 o 
 -15   9  13      319.69      296.89     73.92 o 
 -13   9  13     1089.29     1155.91     58.94 o 
 -11   9  13       17.76       20.48     28.51 o 
  -9   9  13      331.47      336.96     32.04 o 
  -7   9  13      487.97      538.04     41.39 o 
  -5   9  13     2857.76     2928.10     73.39 o 
  -3   9  13      353.08      417.67     42.06 o 
  -1   9  13     2976.17     3081.32     92.69 o 
   1   9  13     2187.46     2199.14     77.56 o 
   3   9  13        0.82       21.46     26.98 o 
 -56   0  14     1158.58     1244.62     76.30 o 
 -54   0  14      947.97      964.61     48.81 o 
 -52   0  14      109.12      143.07     26.98 o 
 -50   0  14      732.56      629.00     38.67 o 
 -48   0  14     1631.98     1472.92     57.17 o 
 -46   0  14       23.09       11.13     18.73 o 
 -44   0  14     1118.93      926.63     38.67 o 
 -42   0  14       23.34       71.53     20.23 o 
 -40   0  14      307.79      243.31     23.61 o 
 -38   0  14      417.34      212.79     35.77 o 
 -36   0  14     7796.25     7515.33    143.29 o 
 -34   0  14     6310.31     5566.14    111.28 o 
 -32   0  14     1114.00     1163.89     40.54 o 
 -30   0  14    17922.77    17208.56    295.05 o 
 -28   0  14    11333.13    10472.08    187.13 o 
 -26   0  14     9543.88     9793.60    218.77 o 
 -24   0  14    11560.16    11980.18    226.87 o 
 -22   0  14       89.22       83.77     10.63 o 
 -20   0  14    10310.29    10229.94    156.51 o 
 -18   0  14     1324.89     1206.19     29.14 o 
 -16   0  14    10404.45    10907.42    207.36 o 
 -14   0  14    20432.08    20866.01    443.51 o 
 -12   0  14     5338.54     5409.48    111.13 o 
 -10   0  14      753.18      696.26     38.15 o 
  -8   0  14       22.19      188.10     19.40 o 
  -6   0  14     2926.91     2909.89     67.60 o 
  -4   0  14      419.20      423.99     26.23 o 
  -2   0  14     2212.96     2031.56     48.81 o 
   0   0  14     9677.08     9394.81    312.36 o 
   2   0  14     4253.70     4165.60    131.15 o 
   4   0  14    11086.22    10948.07    193.88 o 
   6   0  14      362.66      466.33     20.98 o 
   8   0  14     4731.15     4315.09     72.47 o 
  10   0  14      480.12      418.22     20.98 o 
  12   0  14     3949.78     3353.50     60.45 o 
  14   0  14     1206.22     1296.54     34.80 o 
  16   0  14     2763.51     2594.59     52.91 o 
  18   0  14     1926.27     1951.17     43.88 o 
  20   0  14       12.40       27.75     12.95 o 
  22   0  14      314.38      290.16     21.68 o 
  24   0  14      700.49      626.27     29.28 o 
  26   0  14     1169.89     1187.30     38.35 o 
  28   0  14     3364.83     3511.15     89.31 o 
  30   0  14      224.20      218.49     28.51 o 
  32   0  14      474.60      488.09     38.67 o 
  34   0  14     1741.72     1917.66     65.69 o 
  36   0  14      986.84     1107.46     52.19 o 
 -57   1  14      587.89      628.84    100.15 o 
 -55   1  14        0.26      -18.21     18.21 o 
 -53   1  14        2.48       -9.22     19.27 o 
 -51   1  14      268.74      266.06     28.22 o 
 -49   1  14       40.29       53.56     15.36 o 
 -47   1  14     1606.09     1524.57     33.22 o 
 -45   1  14      647.79      600.52     37.17 o 
 -43   1  14       14.05       20.48     14.53 o 
 -41   1  14      333.52      290.98     20.98 o 
 -39   1  14       37.42       13.18     13.77 o 
 -37   1  14      939.61      885.42     25.57 o 
 -35   1  14      218.00      168.26     13.58 o 
 -33   1  14     2584.33     2320.91     53.00 o 
 -31   1  14       96.00       93.22     11.23 o 
 -29   1  14     1304.28     1413.38     27.57 o 
 -27   1  14     2588.59     3153.23     44.89 o 
 -25   1  14       29.73       16.41      8.20 o 
 -23   1  14     1320.51     1065.70     25.93 o 
 -21   1  14      813.87      902.91     23.18 o 
 -19   1  14       29.44       18.03      6.81 o 
 -17   1  14       31.62       26.82      6.71 o 
 -15   1  14     1327.98     1386.81     20.86 o 
 -13   1  14    22766.18    23527.62    218.79 o 
 -11   1  14    12186.14    12452.35    196.88 o 
  -9   1  14       51.85       46.33      7.28 o 
  -7   1  14        4.31       -3.05      7.97 o 
  -5   1  14      726.09      729.07     15.57 o 
  -3   1  14     4125.65     4192.41     46.67 o 
  -1   1  14     2745.62     2849.69     38.72 o 
   1   1  14      115.97      176.36     10.65 o 
   3   1  14      125.17      242.28     11.28 o 
   5   1  14       10.00        1.76      7.33 o 
   7   1  14     6476.43     5792.17     64.53 o 
   9   1  14     1220.36     1378.96     23.87 o 
  11   1  14        7.08        9.18      8.60 o 
  13   1  14       19.69       16.46      8.09 o 
  15   1  14     1157.99     1065.60     22.01 o 
  17   1  14     1751.77     1526.31     32.74 o 
  19   1  14        0.97       15.95     11.01 o 
  21   1  14      870.14      853.57     41.48 o 
  23   1  14     1768.51     1582.46     33.59 o 
  25   1  14      491.92      419.16     19.97 o 
  27   1  14        0.19       10.12     13.53 o 
  29   1  14      140.96      139.52     19.63 o 
  31   1  14      245.32      267.74     21.99 o 
  33   1  14     1096.26     1182.91     36.20 o 
  35   1  14      121.30       54.42     28.51 o 
  37   1  14       82.85       34.50     28.51 o 
 -56   2  14        1.72      -15.14     20.07 o 
 -54   2  14      684.70      651.82     41.23 o 
 -52   2  14     2262.53     2336.16     58.70 o 
 -50   2  14      262.79      230.76     24.78 o 
 -48   2  14      332.02      292.25     32.91 o 
 -46   2  14      746.32      851.40     33.89 o 
 -44   2  14      151.48      151.59     19.27 o 
 -42   2  14     1054.82     1010.56     33.89 o 
 -40   2  14      686.66      718.90     30.06 o 
 -38   2  14     1504.71     1514.28     39.19 o 
 -36   2  14     7087.74     6503.10    103.68 o 
 -34   2  14      115.71      109.32     15.16 o 
 -32   2  14    29774.54    27592.91    342.63 o 
 -30   2  14    24554.40    23736.99    368.95 o 
 -28   2  14      164.58      148.01     13.32 o 
 -26   2  14    10619.20    10313.51    136.15 o 
 -24   2  14     6805.02     6565.08     80.63 o 
 -22   2  14     3980.06     3806.17     58.24 o 
 -20   2  14     2490.10     2588.03     48.18 o 
 -18   2  14     1620.06     1747.43     33.73 o 
 -16   2  14      822.80      860.55     22.41 o 
 -14   2  14      198.17      207.95     12.73 o 
 -12   2  14    11974.41    10707.08    140.31 o 
 -10   2  14     2560.50     2696.77     43.98 o 
  -8   2  14      282.73      321.66     15.36 o 
  -6   2  14     3036.83     2487.99     43.06 o 
  -4   2  14      423.37      476.38     15.97 o 
  -2   2  14    17482.57    17389.92    213.00 o 
   0   2  14     8949.03     8936.38    103.01 o 
   2   2  14      730.75      825.32     20.72 o 
   4   2  14       12.94       21.46      9.54 o 
   6   2  14      691.16      803.69     29.56 o 
   8   2  14    11783.33    11251.22    186.16 o 
  10   2  14      373.19      317.43     15.29 o 
  12   2  14        6.14       26.71     10.66 o 
  14   2  14     3732.97     3574.57     51.13 o 
  16   2  14      499.24      526.67     19.97 o 
  18   2  14      426.65      520.58     28.06 o 
  20   2  14       57.85       35.35     12.58 o 
  22   2  14      641.49      664.17     23.23 o 
  24   2  14      409.41      490.31     32.34 o 
  26   2  14     1110.37     1076.59     34.07 o 
  28   2  14      120.56       68.29     17.20 o 
  30   2  14     3185.49     3292.07    110.82 o 
  32   2  14       12.59       11.80     18.21 o 
  34   2  14      707.46      846.08     38.35 o 
  36   2  14     1461.09     1700.94     75.68 o 
 -55   3  14     1608.61     1625.89     51.21 o 
 -53   3  14      870.89      902.78     39.40 o 
 -51   3  14     2061.08     2000.82     54.93 o 
 -49   3  14      781.94      781.77     35.58 o 
 -47   3  14      208.62      201.04     24.55 o 
 -45   3  14     1812.29     1831.28     68.57 o 
 -43   3  14      150.09      181.31     35.77 o 
 -41   3  14      196.39      178.59     54.84 o 
 -39   3  14     4615.21     4435.62     97.79 o 
 -37   3  14      871.81      845.38     34.02 o 
 -35   3  14     1003.40     1050.17     44.08 o 
 -33   3  14     2483.98     2518.55     55.91 o 
 -31   3  14     1373.84     1288.11     36.83 o 
 -29   3  14     1839.66     1893.40     37.44 o 
 -27   3  14     8275.87     8009.53    110.82 o 
 -25   3  14     7955.89     8059.97     98.03 o 
 -23   3  14      788.82      864.74     21.35 o 
 -21   3  14     8194.71     8264.70     98.84 o 
 -19   3  14     6960.80     7204.16     87.42 o 
 -17   3  14        0.51       -5.89      7.45 o 
 -15   3  14     2876.83     2853.32     48.49 o 
 -13   3  14     1143.71     1194.79     26.85 o 
 -11   3  14       39.58       11.81      6.81 o 
  -9   3  14    13991.86    13811.54    141.97 o 
  -7   3  14       71.54       72.92      9.88 o 
  -5   3  14     9418.29     9363.45    109.73 o 
  -3   3  14     2512.92     2364.89     38.78 o 
  -1   3  14      660.92      657.91     19.74 o 
   1   3  14     5837.41     5728.95     70.44 o 
   3   3  14    12802.74    12546.27    141.69 o 
   5   3  14     2303.07     2236.62     35.50 o 
   7   3  14      523.02      530.00     17.93 o 
   9   3  14    10576.06    10235.92    109.01 o 
  11   3  14     1187.58     1229.83     24.33 o 
  13   3  14     1953.88     1878.62     35.29 o 
  15   3  14      599.72      680.37     22.43 o 
  17   3  14        0.93      -11.01     11.01 o 
  19   3  14        2.20        6.71     11.80 o 
  21   3  14     2454.59     2434.49     48.84 o 
  23   3  14      162.51      181.44     19.08 o 
  25   3  14     1139.39     1170.58     34.51 o 
  27   3  14     2955.63     2856.47     56.00 o 
  29   3  14     2008.38     2088.59     52.25 o 
  31   3  14      834.77      874.43     50.94 o 
  33   3  14     2542.55     2713.37     65.97 o 
  35   3  14     1777.83     1810.64     53.18 o 
 -52   4  14       21.19       -9.54     20.07 o 
 -50   4  14      358.83      383.09     28.37 o 
 -48   4  14       37.65       -6.02     18.21 o 
 -46   4  14       48.23       28.61     18.21 o 
 -44   4  14     2235.42     2198.42     53.97 o 
 -42   4  14       29.36       21.46     20.23 o 
 -40   4  14      234.38      231.39     26.98 o 
 -38   4  14     1004.88     1021.58     42.05 o 
 -36   4  14      661.29      636.05     35.29 o 
 -34   4  14     4451.04     4433.62     83.26 o 
 -32   4  14     3129.83     2952.60     62.55 o 
 -30   4  14     1214.33     1197.96     36.25 o 
 -28   4  14     2570.75     2311.98     50.80 o 
 -26   4  14       30.31       17.92     13.21 o 
 -24   4  14     1759.02     1748.27     39.92 o 
 -22   4  14      218.80      199.64     14.47 o 
 -20   4  14      380.72      378.88     19.27 o 
 -18   4  14      476.85      402.03     18.85 o 
 -16   4  14      346.45      296.99     14.42 o 
 -14   4  14     1244.04     1254.86     22.74 o 
 -12   4  14        2.73        7.98      9.17 o 
 -10   4  14        4.79       20.76      7.70 o 
  -8   4  14      277.67      281.05     11.74 o 
  -6   4  14       92.55       87.57     11.06 o 
  -4   4  14      730.36      753.46     25.91 o 
  -2   4  14      604.98      604.02     25.47 o 
   0   4  14     3783.30     3894.45     69.08 o 
   2   4  14       43.44       58.20     11.56 o 
   4   4  14      262.70      236.08     15.76 o 
   6   4  14        5.96       10.02     11.56 o 
   8   4  14     4358.02     4016.69     68.32 o 
  10   4  14     3094.89     2876.32     45.67 o 
  12   4  14        1.32       16.93     11.63 o 
  14   4  14       66.30       60.20     12.91 o 
  16   4  14     1127.39     1003.69     30.35 o 
  18   4  14        0.53      -12.95     12.95 o 
  20   4  14      426.92      403.71     22.41 o 
  22   4  14      102.46      114.79     16.43 o 
  24   4  14       90.44       63.47     16.43 o 
  26   4  14      664.36      688.95     29.73 o 
  28   4  14       16.65        9.08     18.88 o 
  30   4  14        0.83       15.84     19.38 o 
  32   4  14        6.90       15.17     20.98 o 
 -49   5  14      108.07      102.95     40.00 o 
 -47   5  14       79.04       75.44     20.98 o 
 -45   5  14      840.46      838.58     36.64 o 
 -43   5  14       20.53       15.31     19.35 o 
 -41   5  14      275.54      293.77     30.35 o 
 -39   5  14     1284.42     1355.24     48.81 o 
 -37   5  14       56.47       57.96     21.73 o 
 -35   5  14      818.18      859.18     40.54 o 
 -33   5  14      611.77      649.80     35.29 o 
 -31   5  14      151.36      171.68     21.73 o 
 -29   5  14      455.47      430.60     40.54 o 
 -27   5  14      353.11      309.98     38.15 o 
 -25   5  14     1739.01     1801.98    157.37 o 
 -23   5  14      343.64      378.02     31.00 o 
 -21   5  14     2218.33     2051.89     48.59 o 
 -19   5  14      704.95      724.12     35.02 o 
 -17   5  14      308.53      306.63     25.75 o 
 -15   5  14        0.56        6.68     10.66 o 
 -13   5  14      145.52      178.98     12.23 o 
 -11   5  14      488.60      585.71     18.42 o 
  -9   5  14     3435.35     3315.04     45.57 o 
  -7   5  14      363.34      345.36     16.90 o 
  -5   5  14       10.17       24.07     13.58 o 
  -3   5  14     2262.68     2046.04     47.37 o 
  -1   5  14       24.81        9.54     15.74 o 
   1   5  14     1689.80     1783.08     42.97 o 
   3   5  14     2916.40     2813.20     56.97 o 
   5   5  14     3669.25     3666.32     69.85 o 
   7   5  14     1864.97     1978.69     41.31 o 
   9   5  14     5821.68     5669.89     74.57 o 
  11   5  14      796.38      763.81     25.57 o 
  13   5  14      836.77      778.64     26.07 o 
  15   5  14      466.06      446.25     22.82 o 
  17   5  14       65.17       38.72     16.52 o 
  19   5  14        0.60      -14.00     14.00 o 
  21   5  14      122.89      129.68     17.76 o 
  23   5  14       92.78       50.30     16.43 o 
  25   5  14      573.11      565.96     32.81 o 
  27   5  14       50.13       26.75     20.07 o 
  29   5  14     1834.35     1913.23     54.10 o 
 -46   6  14      232.69      289.84     26.52 o 
 -44   6  14      262.22      268.50     26.27 o 
 -42   6  14     1605.14     1697.77     53.96 o 
 -40   6  14      340.00      350.48     27.26 o 
 -38   6  14      228.97      238.45     42.92 o 
 -36   6  14       79.67       38.15     33.38 o 
 -34   6  14      918.05      810.72     57.23 o 
 -32   6  14       97.53       81.07     33.38 o 
 -30   6  14      706.14      624.73     52.46 o 
 -28   6  14     1263.37     1263.77     66.77 o 
 -26   6  14      578.84      448.28     42.92 o 
 -24   6  14      216.98      197.23     28.61 o 
 -22   6  14      316.72      348.75     47.69 o 
 -20   6  14     1776.61     1820.17     57.03 o 
 -18   6  14       27.90       27.02     16.52 o 
 -16   6  14       12.51       19.88     14.00 o 
 -14   6  14      169.26      226.99     16.41 o 
 -12   6  14     3141.32     3128.02     49.68 o 
 -10   6  14      559.03      560.81     24.04 o 
  -8   6  14     1946.64     1998.83     38.10 o 
  -6   6  14     2163.52     2136.35     40.25 o 
  -4   6  14     3933.37     3995.68     66.97 o 
  -2   6  14      417.53      377.55     30.98 o 
   0   6  14        1.11       -5.50     10.92 o 
   2   6  14      253.05      245.19     19.38 o 
   4   6  14     1098.72     1061.85     41.21 o 
   6   6  14      457.37      420.52     27.90 o 
   8   6  14      207.42      208.79     23.61 o 
  10   6  14     2556.34     2551.33     65.69 o 
  12   6  14     1684.80     1778.93    109.69 o 
  14   6  14      107.31       40.54     20.23 o 
  16   6  14       20.33       12.88     17.30 o 
  18   6  14       17.53       19.08     23.61 o 
  20   6  14       71.84       48.33     26.23 o 
  22   6  14      622.03      626.02     32.81 o 
  24   6  14      695.61      682.73     34.80 o 
  26   6  14       44.80       10.49     19.63 o 
 -41   7  14      148.05      188.15     31.90 o 
 -39   7  14      198.56      160.63     31.00 o 
 -37   7  14      441.21      511.87     40.05 o 
 -35   7  14      286.21      233.68     42.92 o 
 -33   7  14       43.86       57.23     33.38 o 
 -31   7  14     2993.05     3042.58    114.45 o 
 -29   7  14       30.87       -4.77     28.61 o 
 -27   7  14      428.30      433.97     47.69 o 
 -25   7  14     1074.16     1096.85     66.77 o 
 -23   7  14     1433.41     1487.91     71.53 o 
 -21   7  14      266.13      300.44     38.15 o 
 -19   7  14     4015.99     4268.19    133.53 o 
 -17   7  14        5.45      -14.31     21.73 o 
 -15   7  14        0.91       -6.17     16.78 o 
 -13   7  14       51.97       60.93     16.92 o 
 -11   7  14      557.76      519.02     27.53 o 
  -9   7  14        8.71        7.15     14.99 o 
  -7   7  14       20.58       13.39     15.36 o 
  -5   7  14     1736.22     1731.76     67.46 o 
  -3   7  14      940.67      922.23     36.48 o 
  -1   7  14     2727.19     2776.73     51.23 o 
   1   7  14      289.61      308.96     20.15 o 
   3   7  14        0.24      -14.00     14.00 o 
   5   7  14      137.83      148.90     19.96 o 
   7   7  14     2024.13     2046.19     49.56 o 
   9   7  14       22.15       21.68     17.87 o 
  11   7  14       12.52       11.71     21.97 o 
  13   7  14       39.87       36.66     26.35 o 
  15   7  14       10.09      -12.11     21.73 o 
  17   7  14      222.43      209.83     42.92 o 
  19   7  14       92.13      104.92     38.15 o 
 -32   8  14     1646.35     1573.75     81.07 o 
 -16   8  14        3.37       23.84     38.15 o 
 -14   8  14     1465.51     1585.39    114.45 o 
 -12   8  14        0.95        0.00     22.03 o 
 -10   8  14      200.05      245.66     27.53 o 
  -8   8  14      151.84      172.61     26.52 o 
  -6   8  14      805.47      862.48     29.39 o 
  -4   8  14     3459.36     3639.16     63.54 o 
  -2   8  14       57.89       41.33     17.87 o 
   0   8  14       80.07       94.12     18.75 o 
   2   8  14     4918.92     4815.06     89.78 o 
   4   8  14       69.72      112.46     30.35 o 
   6   8  14     1862.94     1866.13     69.07 o 
   8   8  14      209.16      236.31     35.29 o 
  10   8  14     1893.68     1967.28     56.13 o 
  12   8  14        3.33       15.55     28.93 o 
 -13   9  14      922.45      972.86     81.07 o 
 -11   9  14      191.83      147.84     35.29 o 
  -9   9  14        5.34       -2.20     26.46 o 
  -7   9  14       52.98       15.90     24.78 o 
  -5   9  14      175.09      126.90     33.04 o 
  -3   9  14      112.91      147.07     31.90 o 
  -1   9  14       96.14       86.34     31.90 o 
 -57   1  15     2099.61     2231.17     85.84 o 
 -55   1  15      479.86      387.23     29.28 o 
 -53   1  15       43.60      -15.99     15.99 o 
 -51   1  15     6482.61     6672.10     99.49 o 
 -49   1  15      361.47      383.79     23.01 o 
 -47   1  15      443.34      415.29     23.17 o 
 -45   1  15     2465.57     2462.44     55.07 o 
 -43   1  15      958.39      968.53     33.89 o 
 -41   1  15       32.65       24.97     16.00 o 
 -39   1  15      781.00      721.23     28.37 o 
 -37   1  15     1044.52      957.26     26.07 o 
 -35   1  15      127.73      103.32     13.58 o 
 -33   1  15     3514.10     3576.23     55.33 o 
 -31   1  15     6401.63     6229.80     84.57 o 
 -29   1  15       73.30       48.36     10.40 o 
 -27   1  15     9146.11     9565.71    125.98 o 
 -25   1  15     1187.49     1270.80     26.25 o 
 -23   1  15      803.10      800.39     19.93 o 
 -21   1  15    21937.80    22481.46    226.43 o 
 -19   1  15     3053.14     2952.06     37.82 o 
 -17   1  15      211.44      194.94      9.29 o 
 -15   1  15     7180.92     6950.35     72.06 o 
 -13   1  15      850.50      852.08     17.25 o 
 -11   1  15     3120.44     3236.52     46.54 o 
  -9   1  15      591.15      700.13     16.47 o 
  -7   1  15       72.99      104.42      8.73 o 
  -5   1  15     4260.08     4298.17     48.02 o 
  -3   1  15    17735.92    18263.64    173.79 o 
  -1   1  15     4676.30     4676.00     73.58 o 
   1   1  15      392.91      370.49     12.88 o 
   3   1  15     4193.24     4305.91     55.45 o 
   5   1  15     2296.90     2262.86     32.29 o 
   7   1  15      302.17      269.81     12.54 o 
   9   1  15     1978.05     2221.05     41.40 o 
  11   1  15      172.47      213.96     12.23 o 
  13   1  15      226.38      199.23     13.53 o 
  15   1  15     1567.44     1660.01     35.01 o 
  17   1  15        6.51       -2.30     11.01 o 
  19   1  15        4.33      -10.40     10.40 o 
  21   1  15       45.91        4.82     11.63 o 
  23   1  15      397.44      365.02     19.57 o 
  25   1  15        4.64      -12.58     12.58 o 
  27   1  15     3816.75     3883.84     66.08 o 
  29   1  15        0.28        5.87     18.59 o 
  31   1  15       47.69       62.77     17.20 o 
  33   1  15      886.88      877.58     32.61 o 
  35   1  15     1711.61     1906.83     69.07 o 
 -56   2  15      624.69      699.21     51.01 o 
 -54   2  15      144.17      108.37     22.84 o 
 -52   2  15      411.66      397.71     28.37 o 
 -50   2  15        0.87       13.05     18.21 o 
 -48   2  15     1968.07     2041.87     71.76 o 
 -46   2  15      298.39      244.06     26.98 o 
 -44   2  15      287.42      232.03     20.98 o 
 -42   2  15      254.30      336.79     22.03 o 
 -40   2  15        6.04       -5.33     14.53 o 
 -38   2  15     1888.17     1973.86     45.83 o 
 -36   2  15     4383.67     4292.68     76.14 o 
 -34   2  15      504.23      501.36     21.94 o 
 -32   2  15    15929.22    15260.03    196.15 o 
 -30   2  15     7063.97     6687.52     95.83 o 
 -28   2  15       14.52       -9.97     10.28 o 
 -26   2  15      311.80      349.59     17.58 o 
 -24   2  15      484.30      522.22     20.00 o 
 -22   2  15      657.48      655.64     18.36 o 
 -20   2  15      391.01      364.18     16.99 o 
 -18   2  15      991.28     1069.06     33.73 o 
 -16   2  15     4722.01     4830.08     71.26 o 
 -14   2  15       15.59       -6.19     12.39 o 
 -12   2  15      498.61      563.48     19.21 o 
 -10   2  15     2896.60     2675.66     43.98 o 
  -8   2  15     1821.08     1800.74     30.26 o 
  -6   2  15     1614.17     1656.96     29.99 o 
  -4   2  15     4293.36     4245.19     57.02 o 
  -2   2  15     1184.94     1179.08     29.45 o 
   0   2  15     4562.80     4501.75     57.78 o 
   2   2  15      759.16      784.35     20.72 o 
   4   2  15     4514.05     4392.96     72.50 o 
   6   2  15     2838.41     2852.19     47.06 o 
   8   2  15     1701.17     1604.41     33.25 o 
  10   2  15       10.39       -3.44     10.53 o 
  12   2  15     1211.47     1174.25     29.00 o 
  14   2  15       73.66       82.02     12.27 o 
  16   2  15       39.46       30.56     11.80 o 
  18   2  15     6874.93     6961.94     87.80 o 
  20   2  15      276.72      260.45     16.56 o 
  22   2  15        6.40        4.67     12.08 o 
  24   2  15     1152.16     1092.17     29.10 o 
  26   2  15      635.23      672.03     35.11 o 
  28   2  15        0.19      -15.36     15.36 o 
  30   2  15     1580.83     1524.91     41.68 o 
  32   2  15      230.07      226.16     34.20 o 
  34   2  15       46.36       55.28     33.26 o 
 -55   3  15       53.21       31.66     21.68 o 
 -53   3  15       59.36       69.94     22.03 o 
 -51   3  15      846.84      787.34     36.64 o 
 -49   3  15      356.55      314.65     26.27 o 
 -47   3  15     2347.49     2324.79     56.73 o 
 -45   3  15     2045.79     2133.82     97.76 o 
 -43   3  15      236.05      272.02     33.38 o 
 -41   3  15        1.35      -16.86     16.86 o 
 -39   3  15      803.22      631.67     35.29 o 
 -37   3  15        2.71        7.78     15.05 o 
 -35   3  15      582.74      686.57     31.51 o 
 -33   3  15      710.29      601.80     27.87 o 
 -31   3  15       84.50       83.98     16.06 o 
 -29   3  15      483.72      457.94     20.00 o 
 -27   3  15        5.74        1.07     11.56 o 
 -25   3  15     3253.12     3009.54     49.89 o 
 -23   3  15      633.31      666.42     19.70 o 
 -21   3  15     7243.06     6872.98     91.18 o 
 -19   3  15     3048.18     2997.67     43.45 o 
 -17   3  15       13.55        0.93      7.66 o 
 -15   3  15      629.59      778.74     19.70 o 
 -13   3  15     4348.52     4810.54     90.96 o 
 -11   3  15      568.79      543.60     17.53 o 
  -9   3  15      133.86      150.71     11.06 o 
  -7   3  15     2682.01     2558.93     38.66 o 
  -5   3  15     2531.45     2486.62     55.60 o 
  -3   3  15     1712.66     1663.61     32.25 o 
  -1   3  15     1614.59     1722.36     33.57 o 
   1   3  15      106.46      123.63     11.29 o 
   3   3  15     7493.58     7084.49     85.74 o 
   5   3  15    15319.63    14294.18    160.46 o 
   7   3  15     3400.91     3202.17     46.81 o 
   9   3  15     1254.01     1198.04     26.18 o 
  11   3  15       31.52       10.35     10.72 o 
  13   3  15      104.66       74.25     13.53 o 
  15   3  15        2.32        5.65     11.80 o 
  17   3  15      203.29      122.96     14.25 o 
  19   3  15     1604.65     1361.20     36.20 o 
  21   3  15       12.04      -11.92     14.31 o 
  23   3  15      143.26      134.16     17.76 o 
  25   3  15       87.24      110.24     17.76 o 
  27   3  15     1153.02     1106.95     36.20 o 
  29   3  15     1808.46     1848.37     55.76 o 
  31   3  15       95.13       76.30     33.72 o 
  33   3  15     1302.20     1415.86     48.44 o 
 -52   4  15      229.89      232.52     27.26 o 
 -50   4  15       19.51       12.72     19.27 o 
 -48   4  15      900.38      968.46     38.35 o 
 -46   4  15       10.63       15.56     18.21 o 
 -44   4  15       29.67       32.28     21.73 o 
 -42   4  15     1761.86     1662.95     59.61 o 
 -40   4  15      356.02      360.83     30.35 o 
 -38   4  15       78.77       81.07     20.23 o 
 -36   4  15       29.81      -16.86     16.86 o 
 -34   4  15      469.42      361.57     28.51 o 
 -32   4  15      876.11      783.74     30.67 o 
 -30   4  15      886.23      929.36     32.81 o 
 -28   4  15      553.82      545.48     27.26 o 
 -26   4  15      799.76      920.27     30.67 o 
 -24   4  15      794.99      844.21     39.24 o 
 -22   4  15        1.02       -1.68     11.16 o 
 -20   4  15     1719.03     1609.13     34.27 o 
 -18   4  15     4624.29     4781.54     71.87 o 
 -16   4  15     4262.93     4430.70     68.83 o 
 -14   4  15        9.56       -8.70     11.16 o 
 -12   4  15    15275.50    15404.05    226.48 o 
 -10   4  15      123.36      158.56     14.93 o 
  -8   4  15       16.13        8.07     11.59 o 
  -6   4  15    10543.58    10306.73    134.22 o 
  -4   4  15      477.26      431.93     43.19 o 
  -2   4  15     2710.00     2608.90     52.36 o 
   0   4  15    19806.17    19879.25    287.04 o 
   2   4  15     1343.16     1284.62     30.62 o 
   4   4  15      538.12      451.95     20.60 o 
   6   4  15     7075.33     7063.29     99.01 o 
   8   4  15      250.91      212.80     16.43 o 
  10   4  15        4.09       -8.96     11.23 o 
  12   4  15     3241.71     3294.32     51.64 o 
  14   4  15      163.99      151.16     17.20 o 
  16   4  15      109.90       87.88     14.81 o 
  18   4  15      794.11      787.61     28.46 o 
  20   4  15     1396.18     1388.43     36.32 o 
  22   4  15      220.82      217.10     19.74 o 
  24   4  15     4442.79     4447.67     75.08 o 
  26   4  15       24.26       18.64     17.87 o 
  28   4  15      706.82      772.96     42.81 o 
  30   4  15     5867.75     5996.56    110.06 o 
 -49   5  15      377.84      360.32     29.05 o 
 -47   5  15     1791.75     1819.13     71.43 o 
 -45   5  15      646.33      605.27     33.89 o 
 -43   5  15       87.98       76.30     23.61 o 
 -41   5  15      182.03      171.68     26.98 o 
 -39   5  15     1084.74     1004.63     83.46 o 
 -37   5  15       23.67       -8.24     18.32 o 
 -35   5  15     1187.58     1184.59     45.43 o 
 -33   5  15     1441.40     1486.15     48.81 o 
 -31   5  15      798.38      874.11     38.67 o 
 -29   5  15     4453.26     4591.53     97.62 o 
 -27   5  15     2121.60     2136.48     85.84 o 
 -25   5  15      140.32       87.55     21.73 o 
 -23   5  15      448.76      456.98     38.15 o 
 -21   5  15      853.71      923.69     42.05 o 
 -19   5  15      595.58      548.70     33.22 o 
 -17   5  15      122.07      121.97     17.30 o 
 -15   5  15      115.73       83.83     17.30 o 
 -13   5  15      134.49      138.21     15.14 o 
 -11   5  15    10480.84    10655.75    122.63 o 
  -9   5  15     1252.76     1313.08     26.42 o 
  -7   5  15     2460.13     2480.80     46.37 o 
  -5   5  15      235.58      260.22     18.85 o 
  -3   5  15       22.72       20.86     15.43 o 
  -1   5  15      120.94      112.34     17.90 o 
   1   5  15      568.29      589.31     28.37 o 
   3   5  15     5687.63     5531.29     96.53 o 
   5   5  15      495.26      461.09     25.05 o 
   7   5  15        0.04      -12.41     12.41 o 
   9   5  15     1572.54     1493.29     38.35 o 
  11   5  15       11.39       -1.52     12.95 o 
  13   5  15      111.07       99.15     15.36 o 
  15   5  15        4.96        3.63     13.58 o 
  17   5  15      113.04      128.11     17.20 o 
  19   5  15      532.83      517.60     25.42 o 
  21   5  15      433.41      380.67     23.66 o 
  23   5  15      492.99      485.36     30.04 o 
  25   5  15      255.45      324.41     27.26 o 
  27   5  15      304.19      328.89     27.26 o 
 -44   6  15       55.52       56.65     20.68 o 
 -42   6  15      155.06      169.40     24.47 o 
 -40   6  15       17.11       57.23     33.38 o 
 -38   6  15     3412.58     3381.17    123.99 o 
 -36   6  15      106.05      138.30     38.15 o 
 -34   6  15     1335.93     1268.54     71.53 o 
 -32   6  15     4903.29     4811.85    152.61 o 
 -30   6  15     1727.45     1678.66     81.07 o 
 -28   6  15     1508.14     1630.97     76.30 o 
 -26   6  15      944.10      891.79     57.23 o 
 -24   6  15     2366.48     2344.60     78.69 o 
 -22   6  15     1401.76     1614.24     59.61 o 
 -20   6  15       97.40      100.31     26.23 o 
 -18   6  15      194.82      214.11     26.35 o 
 -16   6  15      478.74      465.18     33.22 o 
 -14   6  15       28.08       34.10     16.06 o 
 -12   6  15      323.07      307.79     20.60 o 
 -10   6  15      743.23      686.17     24.03 o 
  -8   6  15      325.10      301.54     19.05 o 
  -6   6  15      457.20      490.98     24.09 o 
  -4   6  15     3883.57     4077.38     68.29 o 
  -2   6  15      350.82      404.08     21.07 o 
   0   6  15     3340.90     3393.91     65.62 o 
   2   6  15     1008.56     1017.46     34.34 o 
   4   6  15     1083.19     1025.80     34.34 o 
   6   6  15     2245.26     2156.11     62.00 o 
   8   6  15        5.98       19.08     20.23 o 
  10   6  15      144.83      126.65     26.23 o 
  12   6  15      653.89      636.22    107.30 o 
  14   6  15       23.34       21.64     28.61 o 
  16   6  15      153.72      188.64     26.98 o 
  18   6  15      853.45     1001.11     71.53 o 
  20   6  15       33.99       33.70     31.00 o 
  22   6  15       10.69       34.83     20.07 o 
  24   6  15      853.03      978.63     38.35 o 
 -39   7  15      596.63      577.04     42.05 o 
 -37   7  15      565.08      495.97     52.46 o 
 -35   7  15     1072.89     1201.77     71.53 o 
 -33   7  15     3684.45     3691.15    128.76 o 
 -31   7  15      272.68      267.06     42.92 o 
 -29   7  15      224.67      228.91     38.15 o 
 -27   7  15     3162.18     3333.48    119.22 o 
 -25   7  15        1.12      -28.61     28.61 o 
 -23   7  15      718.17      696.26     52.46 o 
 -21   7  15      793.13      810.72     57.23 o 
 -19   7  15        9.00      -28.61     28.61 o 
 -17   7  15      790.67      796.41     57.23 o 
 -15   7  15     3983.89     4253.89    133.53 o 
 -13   7  15      682.29      646.73     40.54 o 
 -11   7  15      193.98      229.88     20.16 o 
  -9   7  15     1544.46     1630.65     40.43 o 
  -7   7  15        0.43        5.91     15.99 o 
  -5   7  15      222.12      276.11     31.59 o 
  -3   7  15     1591.10     1615.90     37.59 o 
  -1   7  15     1173.01     1209.19     33.39 o 
   1   7  15      196.37      192.63     17.67 o 
   3   7  15     1170.09     1274.22     34.75 o 
   5   7  15      154.12      181.15     19.35 o 
   7   7  15     2434.59     2407.10     77.85 o 
   9   7  15      659.90      712.10     33.46 o 
  11   7  15        4.76       13.63     22.89 o 
  13   7  15       23.97       18.39     38.15 o 
  15   7  15     1802.41     1769.27     85.84 o 
  17   7  15       11.86        9.54     33.38 o 
 -32   8  15      227.98      114.45     38.15 o 
 -30   8  15      132.36       95.38     38.15 o 
 -28   8  15     1547.96     1573.75     81.07 o 
 -12   8  15      218.79      238.45     47.69 o 
 -10   8  15      275.37      270.23     29.28 o 
  -8   8  15      837.35      848.49     40.32 o 
  -6   8  15       55.03       48.92     16.83 o 
  -4   8  15      985.79      955.38     38.97 o 
  -2   8  15        0.25        7.87     20.96 o 
   0   8  15        1.63      -17.29     17.29 o 
   2   8  15      155.85      162.14     31.90 o 
   4   8  15      156.42      122.42     23.75 o 
   6   8  15      990.07      990.60     58.77 o 
   8   8  15       54.52      117.51     24.47 o 
  10   8  15      356.42      379.20     34.30 o 
  -9   9  15      889.76      968.09     81.07 o 
 -56   0  16      235.55      259.68     31.90 o 
 -54   0  16     1426.58     1337.55     55.56 o 
 -52   0  16        5.40       -5.87     45.30 o 
 -50   0  16       29.34       23.84     47.69 o 
 -48   0  16      598.41      581.81     52.46 o 
 -46   0  16     2292.83     2126.80     62.32 o 
 -44   0  16       49.90       50.07     20.23 o 
 -42   0  16     4295.18     4223.78     92.69 o 
 -40   0  16      182.01      158.81     21.73 o 
 -38   0  16      279.04      249.45     23.61 o 
 -36   0  16    18991.75    18036.83    311.91 o 
 -34   0  16      290.64      138.46     20.23 o 
 -32   0  16    13647.52    12279.88    217.48 o 
 -30   0  16     6814.65     6031.55    116.30 o 
 -28   0  16        7.29       29.67     14.90 o 
 -26   0  16     1834.49     2203.73     83.46 o 
 -24   0  16    19127.98    17934.46    305.17 o 
 -22   0  16     2657.53     2548.02     51.39 o 
 -20   0  16     2324.18     1820.33     40.15 o 
 -18   0  16     1475.10     1251.73     41.25 o 
 -16   0  16    16632.97    16033.66    298.97 o 
 -14   0  16    12312.25    11366.25    233.68 o 
 -12   0  16      134.56      208.25     19.40 o 
 -10   0  16     5404.75     4864.65    119.22 o 
  -8   0  16     4798.90     4397.81     97.39 o 
  -6   0  16     1547.67     1485.86     45.78 o 
  -4   0  16       26.57        8.48     14.90 o 
  -2   0  16     1716.99     1622.02     54.84 o 
   0   0  16     7497.25     7623.78    115.57 o 
   2   0  16      775.74      746.01     25.60 o 
   4   0  16      200.07      263.77     25.08 o 
   6   0  16    14818.82    14326.57    205.57 o 
   8   0  16     3828.51     3543.23     84.28 o 
  10   0  16     4186.39     3220.60     60.45 o 
  12   0  16     4709.03     4299.11     77.00 o 
  14   0  16        9.76       27.21     14.53 o 
  16   0  16      326.72      210.40     20.07 o 
  18   0  16      827.13      788.72     31.83 o 
  20   0  16      775.82      801.63     37.09 o 
  22   0  16     1812.47     1864.12     55.56 o 
  24   0  16      153.96      138.30     33.38 o 
  26   0  16       91.52       95.38     33.38 o 
  28   0  16      660.89      653.34     57.23 o 
  30   0  16      276.82      305.21     42.92 o 
  32   0  16      554.21      586.58     57.23 o 
  34   0  16     3549.36     4168.05    147.84 o 
 -57   1  16     1626.33     1835.13     65.69 o 
 -55   1  16        2.24        5.60     20.07 o 
 -53   1  16       16.81       12.98     16.43 o 
 -51   1  16      103.58       79.69     17.20 o 
 -49   1  16      915.25      945.95     39.04 o 
 -47   1  16     2728.23     2878.57     53.61 o 
 -45   1  16     1738.61     1866.73     56.84 o 
 -43   1  16      902.33      887.69     38.38 o 
 -41   1  16      129.04       92.99     16.52 o 
 -39   1  16      182.86      172.67     18.21 o 
 -37   1  16        0.17      -13.77     13.77 o 
 -35   1  16      575.85      601.06     21.46 o 
 -33   1  16      260.94      251.53     15.99 o 
 -31   1  16     2039.90     2058.65     41.30 o 
 -29   1  16       43.74       45.30     10.59 o 
 -27   1  16      111.12      135.83     12.79 o 
 -25   1  16     5921.19     5385.29     74.28 o 
 -23   1  16      163.71      170.66     11.63 o 
 -21   1  16        5.32       -7.53      7.53 o 
 -19   1  16       22.43        4.10      9.60 o 
 -17   1  16      271.89      217.40     11.13 o 
 -15   1  16     4954.63     5137.18     59.34 o 
 -13   1  16     1555.11     1687.39     26.15 o 
 -11   1  16     1019.91     1044.53     20.06 o 
  -9   1  16     2132.28     2027.89     32.14 o 
  -7   1  16     2981.09     2888.97     41.61 o 
  -5   1  16     7190.53     7190.42     78.65 o 
  -3   1  16        1.89       11.92      7.53 o 
  -1   1  16       77.91      124.57      9.53 o 
   1   1  16     1153.29      943.44     19.65 o 
   3   1  16     1088.83      917.67     23.51 o 
   5   1  16    19482.22    17374.16    180.93 o 
   7   1  16      335.21      298.98     13.75 o 
   9   1  16      140.71      206.80     13.15 o 
  11   1  16      542.40      543.83     21.46 o 
  13   1  16      337.88      272.22     17.20 o 
  15   1  16      165.21      178.35     16.43 o 
  17   1  16      723.99      711.68     24.38 o 
  19   1  16      576.85      463.55     22.41 o 
  21   1  16       32.14       54.58     14.81 o 
  23   1  16       31.69       43.10     15.36 o 
  25   1  16     1902.19     2071.82     51.35 o 
  27   1  16     1742.71     1889.65     50.85 o 
  29   1  16     1361.94     1445.75     44.05 o 
  31   1  16      830.92      874.43     45.43 o 
  33   1  16      368.58      314.75     47.69 o 
 -56   2  16     2511.83     2811.15    109.56 o 
 -54   2  16      353.95      386.82     28.37 o 
 -52   2  16      405.50      368.49     28.37 o 
 -50   2  16     1298.04     1328.03     56.74 o 
 -48   2  16        1.72      -22.98     42.92 o 
 -46   2  16      413.06      388.80     30.35 o 
 -44   2  16      420.88      501.92     37.94 o 
 -42   2  16     1747.70     1572.30     42.16 o 
 -40   2  16     9135.98     9262.28    165.47 o 
 -38   2  16      107.15       84.98     18.19 o 
 -36   2  16       29.92       19.08     13.77 o 
 -34   2  16     2902.23     2858.77     72.55 o 
 -32   2  16      644.40      682.76     24.81 o 
 -30   2  16        5.54      -11.56     11.56 o 
 -28   2  16     1848.48     1913.80     38.22 o 
 -26   2  16     5991.85     6249.01     89.28 o 
 -24   2  16    10875.90    10550.70    139.62 o 
 -22   2  16     1905.29     1680.77     29.61 o 
 -20   2  16      207.77      220.81     12.79 o 
 -18   2  16     1398.80     1233.75     24.85 o 
 -16   2  16     1629.32     1866.81     32.02 o 
 -14   2  16      325.69      336.27     13.80 o 
 -12   2  16     1533.38     1360.13     26.04 o 
 -10   2  16        2.97       -4.57      8.86 o 
  -8   2  16     4090.39     3912.19     58.19 o 
  -6   2  16     7027.59     6925.35     78.19 o 
  -4   2  16     1096.84     1121.38     25.30 o 
  -2   2  16    20271.86    20273.86    247.45 o 
   0   2  16     1858.69     1824.67     31.76 o 
   2   2  16      354.21      358.63     15.97 o 
   4   2  16     6213.39     6040.28     87.42 o 
   6   2  16     7073.58     6394.99     88.18 o 
   8   2  16     1016.10      866.93     25.57 o 
  10   2  16      288.65      279.52     17.76 o 
  12   2  16     2561.41     2147.46     41.09 o 
  14   2  16     1876.49     1784.09     41.84 o 
  16   2  16     2419.76     2492.04     47.60 o 
  18   2  16      417.50      422.08     20.27 o 
  20   2  16     1017.96     1027.74     28.01 o 
  22   2  16     1629.58     1669.57     34.78 o 
  24   2  16     1227.21     1201.82     34.51 o 
  26   2  16      222.57      186.65     20.78 o 
  28   2  16      887.48      895.14     32.61 o 
  30   2  16      175.08      183.59     23.75 o 
  32   2  16        4.85      -14.31     19.27 o 
 -53   3  16      518.95      543.10     33.89 o 
 -51   3  16     1010.62      894.95     38.35 o 
 -49   3  16      970.50      991.38     39.40 o 
 -47   3  16      541.59      549.05     40.54 o 
 -45   3  16      103.82       69.15     23.61 o 
 -43   3  16     4457.12     4621.43    112.07 o 
 -41   3  16      245.51      248.81     26.98 o 
 -39   3  16      141.33      121.81     28.61 o 
 -37   3  16     2262.96     2250.57    114.45 o 
 -35   3  16       55.97       42.52     21.26 o 
 -33   3  16      932.04      923.70     34.02 o 
 -31   3  16     2353.63     2402.83     53.11 o 
 -29   3  16     1759.20     1833.06     45.43 o 
 -27   3  16     4583.73     4446.56     67.50 o 
 -25   3  16      624.65      648.40     27.48 o 
 -23   3  16    10224.21    10112.46    120.48 o 
 -21   3  16     3116.81     2987.75     44.65 o 
 -19   3  16     4380.85     4219.58    100.72 o 
 -17   3  16      140.78      128.08     11.63 o 
 -15   3  16     1868.01     1824.42     31.82 o 
 -13   3  16    10243.59     9938.78    117.96 o 
 -11   3  16      524.67      488.21     16.65 o 
  -9   3  16      825.81      876.90     29.03 o 
  -7   3  16     3073.23     2937.26     43.82 o 
  -5   3  16     5316.52     5155.09     67.88 o 
  -3   3  16     5880.37     5927.01     83.12 o 
  -1   3  16     1297.66     1247.82     25.79 o 
   1   3  16     2079.16     2056.22     34.66 o 
   3   3  16    10451.94    10011.27    116.88 o 
   5   3  16      477.40      547.41     19.38 o 
   7   3  16     4544.21     4388.33     59.71 o 
   9   3  16     4286.93     3989.93     64.65 o 
  11   3  16     2166.99     2066.79     54.38 o 
  13   3  16      125.11      107.79     15.16 o 
  15   3  16      196.82      147.17     17.20 o 
  17   3  16     4675.76     4524.51    101.19 o 
  19   3  16       28.01       26.45     15.77 o 
  21   3  16     2308.44     2169.32     47.50 o 
  23   3  16      816.84      811.19     31.40 o 
  25   3  16        6.96      -15.36     15.36 o 
  27   3  16     3259.84     3296.64     63.15 o 
  29   3  16      228.04      213.93     25.60 o 
  31   3  16       13.17      -12.72     23.23 o 
 -52   4  16       22.13        7.05     20.07 o 
 -50   4  16      398.83      348.61     28.37 o 
 -48   4  16      487.76      491.41     31.42 o 
 -46   4  16       12.23      -14.31     20.23 o 
 -44   4  16      157.51      172.44     42.92 o 
 -42   4  16      323.60      327.52     30.35 o 
 -40   4  16      496.95      438.05     38.15 o 
 -38   4  16      207.32      231.91     26.98 o 
 -36   4  16      346.29      374.70     52.46 o 
 -34   4  16     2830.46     2803.92     72.44 o 
 -32   4  16      105.46       73.70     18.32 o 
 -30   4  16      591.30      593.05     27.87 o 
 -28   4  16     1202.25     1281.95     36.83 o 
 -26   4  16      101.25      104.77     16.06 o 
 -24   4  16       89.52       63.62     15.83 o 
 -22   4  16     1274.54     1161.18     30.04 o 
 -20   4  16      231.92      190.81     14.47 o 
 -18   4  16      604.08      648.83     22.76 o 
 -16   4  16      186.29      185.91     14.99 o 
 -14   4  16       13.10       25.67     12.00 o 
 -12   4  16     8899.06     8654.67    119.82 o 
 -10   4  16       47.57       50.10     12.38 o 
  -8   4  16      307.20      271.42     19.84 o 
  -6   4  16     4756.44     4790.17     71.14 o 
  -4   4  16    10180.81    10051.29    162.61 o 
  -2   4  16     2876.95     2878.96     57.29 o 
   0   4  16     2288.20     2211.95     41.90 o 
   2   4  16     1294.17     1312.31     31.86 o 
   4   4  16     1029.96      999.59     36.48 o 
   6   4  16        0.01       -9.93     11.56 o 
   8   4  16     2844.74     2857.58     50.92 o 
  10   4  16      529.79      430.98     27.53 o 
  12   4  16      831.20      791.72     30.29 o 
  14   4  16       71.08       41.07     14.00 o 
  16   4  16       60.72       79.90     26.16 o 
  18   4  16     1125.27     1064.49     32.12 o 
  20   4  16      304.51      321.93     21.99 o 
  22   4  16      264.99      284.29     21.99 o 
  24   4  16       30.54       10.78     22.77 o 
  26   4  16      248.60      230.13     25.05 o 
  28   4  16     1650.94     1667.49     52.17 o 
 -49   5  16      554.30      578.09     34.61 o 
 -47   5  16      691.20      670.48     36.64 o 
 -45   5  16      411.20      450.78     37.09 o 
 -43   5  16      345.30      347.26     31.90 o 
 -41   5  16       71.57       78.69     23.61 o 
 -39   5  16      488.37      468.13     33.72 o 
 -37   5  16        4.77        4.77     20.23 o 
 -35   5  16      582.85      588.75     35.29 o 
 -33   5  16     1385.82     1375.77     46.85 o 
 -31   5  16     1136.60     1141.80     43.45 o 
 -29   5  16      991.81     1006.88    107.30 o 
 -27   5  16     1834.98     1829.26     52.19 o 
 -25   5  16     1191.85     1301.92     66.77 o 
 -23   5  16      266.74      315.23     62.00 o 
 -21   5  16     1346.79     1381.53     48.81 o 
 -19   5  16     1080.43     1087.71     59.61 o 
 -17   5  16        5.49      -14.31     16.86 o 
 -15   5  16       81.98       92.47     21.73 o 
 -13   5  16     2128.58     1923.04     57.03 o 
 -11   5  16       54.41       79.60     21.73 o 
  -9   5  16       36.12       65.66     21.73 o 
  -7   5  16       40.36       41.44     15.83 o 
  -5   5  16     1868.72     1874.53     40.24 o 
  -3   5  16      110.83      133.33     18.88 o 
  -1   5  16        3.77        7.30     13.32 o 
   1   5  16      170.58      202.48     20.07 o 
   3   5  16     3712.99     3815.19     73.67 o 
   5   5  16      563.30      572.31     33.38 o 
   7   5  16      103.30      102.53     16.52 o 
   9   5  16      924.77      968.25     32.04 o 
  11   5  16      369.35      369.62     34.29 o 
  13   5  16      327.24      327.97     39.60 o 
  15   5  16      275.57      232.10     18.85 o 
  17   5  16     2237.81     2291.09     99.12 o 
  19   5  16       36.91       20.03     17.30 o 
  21   5  16     1025.24     1085.53     39.40 o 
  23   5  16     1027.14     1062.47     40.15 o 
  25   5  16        4.32       -8.49     21.11 o 
 -44   6  16        1.58      -16.07     18.88 o 
 -42   6  16      700.48      627.12     40.47 o 
 -40   6  16      295.77      267.06     42.92 o 
 -38   6  16      212.26      162.14     38.15 o 
 -36   6  16       19.04       28.61     33.38 o 
 -34   6  16     1792.14     1883.73     85.84 o 
 -32   6  16     2333.94     2293.86     95.38 o 
 -30   6  16      934.91      934.71     62.00 o 
 -28   6  16     2160.88     2055.41     85.84 o 
 -26   6  16       69.56       57.23     28.61 o 
 -24   6  16      292.81      281.37     38.15 o 
 -22   6  16      583.21      558.07     36.64 o 
 -20   6  16     1817.54     1909.95    119.22 o 
 -18   6  16     1693.53     1790.25     78.69 o 
 -16   6  16      922.20      988.56     85.84 o 
 -14   6  16     3385.25     3244.27    100.15 o 
 -12   6  16     3261.15     3373.37     85.54 o 
 -10   6  16      133.61      106.66     20.98 o 
  -8   6  16     2067.37     2036.79     44.31 o 
  -6   6  16     6211.45     6300.64    106.44 o 
  -4   6  16      205.75      188.03     20.98 o 
  -2   6  16     1715.59     1692.65     38.59 o 
   0   6  16     6353.04     6454.95    108.14 o 
   2   6  16     2985.02     2925.54     61.21 o 
   4   6  16        0.05       -5.13     16.06 o 
   6   6  16        0.25        9.97     18.32 o 
   8   6  16     2568.34     2442.82     65.69 o 
  10   6  16        3.46        4.77     20.23 o 
  12   6  16      377.78      390.07     31.90 o 
  14   6  16       82.05       95.38     33.38 o 
  16   6  16       78.01      123.99     38.15 o 
  18   6  16      732.77      832.73     43.84 o 
  20   6  16     1533.50     1544.98     49.50 o 
  22   6  16       51.12       94.35     21.68 o 
 -39   7  16       10.53       25.33     45.30 o 
 -37   7  16      294.37      300.44     47.69 o 
 -35   7  16      324.77      391.05     47.69 o 
 -33   7  16      576.06      596.12     57.23 o 
 -31   7  16       41.14       66.77     33.38 o 
 -29   7  16     1712.78     1874.19     85.84 o 
 -27   7  16      380.82      405.36     47.69 o 
 -25   7  16      691.29      672.42     57.23 o 
 -23   7  16     1766.11     1907.57     85.84 o 
 -21   7  16        0.54      -28.61     28.61 o 
 -19   7  16       31.72        0.00     28.61 o 
 -17   7  16      836.69      929.94     62.00 o 
 -15   7  16     4585.36     4974.00    152.61 o 
 -13   7  16       24.61       14.31     28.61 o 
 -11   7  16     4207.67     4602.02    143.07 o 
  -9   7  16        4.76      -21.73     21.73 o 
  -7   7  16     1141.33     1128.31     65.87 o 
  -5   7  16      894.18      918.73     34.62 o 
  -3   7  16       10.10       -1.99     26.73 o 
  -1   7  16        0.20       10.32     14.80 o 
   1   7  16     3764.81     3850.55     65.20 o 
   3   7  16       88.49       99.34     17.28 o 
   5   7  16     1846.77     1744.19     64.36 o 
   7   7  16     1838.52     1760.19     61.77 o 
   9   7  16      236.65      222.03     31.90 o 
  11   7  16       14.36       35.29     62.00 o 
  13   7  16      309.94      367.07     76.30 o 
  15   7  16      546.94      505.51     52.46 o 
 -30   8  16     2875.49     2780.29    109.69 o 
 -28   8  16     1453.90     1521.29     81.07 o 
 -26   8  16      373.86      429.20     47.69 o 
 -24   8  16      732.05      825.03     62.00 o 
  -6   8  16     1188.96     1226.88     46.75 o 
  -4   8  16     4100.91     4146.60    107.91 o 
  -2   8  16      264.84      232.32     25.91 o 
   0   8  16      966.98      980.70     39.92 o 
   2   8  16     1854.71     1822.94     53.81 o 
   4   8  16      570.09      585.83     35.58 o 
   6   8  16      506.82      502.14     33.46 o 
   8   8  16       23.63       58.91     28.51 o 
 -57   1  17      266.70      357.67     52.46 o 
 -55   1  17     1360.89     1323.90     57.33 o 
 -53   1  17     2679.49     2857.78     55.93 o 
 -51   1  17     1049.76     1045.33     33.25 o 
 -49   1  17     2868.75     2939.24     71.19 o 
 -47   1  17       88.90       66.09     18.21 o 
 -45   1  17      674.02      767.67     52.80 o 
 -43   1  17     3711.00     3682.55     71.48 o 
 -41   1  17      398.41      398.34     24.78 o 
 -39   1  17      373.09      320.80     22.03 o 
 -37   1  17     3647.57     3626.08     68.97 o 
 -35   1  17      202.60      149.46     16.52 o 
 -33   1  17     3612.48     3543.12     67.49 o 
 -31   1  17     3460.04     3414.88     61.95 o 
 -29   1  17      664.85      572.55     26.85 o 
 -27   1  17     5678.54     5727.51     73.66 o 
 -25   1  17    19397.88    19203.24    213.71 o 
 -23   1  17     5504.04     4996.89     65.26 o 
 -21   1  17     1287.31     1122.54     21.35 o 
 -19   1  17     2556.44     2514.10     34.88 o 
 -17   1  17      575.06      471.26     14.56 o 
 -15   1  17     3024.49     3162.34     41.32 o 
 -13   1  17     6063.32     5971.20     68.06 o 
 -11   1  17    10118.01     9970.79    173.22 o 
  -9   1  17     1207.51     1134.77     25.21 o 
  -7   1  17    11597.93    11164.56    128.97 o 
  -5   1  17      157.26      185.68     11.27 o 
  -3   1  17     7443.33     7002.54     75.85 o 
  -1   1  17     7016.86     6483.84     71.95 o 
   1   1  17     8181.41     7693.72     83.65 o 
   3   1  17     8852.78     8077.73     87.21 o 
   5   1  17    17658.43    16999.53    170.29 o 
   7   1  17      362.15      308.22     15.68 o 
   9   1  17       30.83       10.94     11.16 o 
  11   1  17     2666.36     2589.17     46.97 o 
  13   1  17      949.66      945.80     27.82 o 
  15   1  17      153.70      144.69     15.99 o 
  17   1  17       16.96        6.81     18.59 o 
  19   1  17        0.94       -1.68     14.00 o 
  21   1  17       23.80       44.69     16.52 o 
  23   1  17        0.97       12.72     16.52 o 
  25   1  17     5688.46     5812.47    102.77 o 
  27   1  17      346.06      366.68     33.85 o 
  29   1  17      406.59      376.75     33.72 o 
  31   1  17     2707.83     2968.75     82.57 o 
 -56   2  17     1674.97     1757.98     52.17 o 
 -54   2  17       40.32       19.49     21.45 o 
 -52   2  17      118.72      163.72     22.84 o 
 -50   2  17      397.13      331.17     66.77 o 
 -48   2  17       51.89       83.46     23.61 o 
 -46   2  17     1358.69     1280.46     50.58 o 
 -44   2  17       38.07       27.02     16.52 o 
 -42   2  17       33.11       27.42     21.64 o 
 -40   2  17       67.28       27.02     16.52 o 
 -38   2  17      382.61      339.61     22.84 o 
 -36   2  17     1055.44      868.45     31.13 o 
 -34   2  17      950.50     1078.21     33.04 o 
 -32   2  17       43.58       42.92     12.41 o 
 -30   2  17        0.52       -5.14     10.86 o 
 -28   2  17      734.93      813.74     25.79 o 
 -26   2  17     1578.84     1654.86     35.16 o 
 -24   2  17      143.06       94.16     13.32 o 
 -22   2  17     1636.00     1713.98     35.16 o 
 -20   2  17      373.65      360.74     15.56 o 
 -18   2  17      593.04      560.81     18.36 o 
 -16   2  17     8402.77     8356.95    101.37 o 
 -14   2  17     6170.58     5862.70     75.03 o 
 -12   2  17      175.20      158.71     18.26 o 
 -10   2  17     6893.12     6682.88     84.03 o 
  -8   2  17     2586.00     2406.81     50.88 o 
  -6   2  17     3940.21     3704.35     52.47 o 
  -4   2  17    17678.03    17355.85    214.78 o 
  -2   2  17        0.05       -8.86      8.86 o 
   0   2  17      943.00      873.58     26.14 o 
   2   2  17     1490.21     1497.64     29.15 o 
   4   2  17        0.64        7.57     11.16 o 
   6   2  17     1498.90     1534.95     33.25 o 
   8   2  17     1725.36     1700.23     51.63 o 
  10   2  17      286.87      237.38     16.69 o 
  12   2  17       30.62       18.86     12.95 o 
  14   2  17     2047.07     2009.62     56.44 o 
  16   2  17      924.43      939.84     28.46 o 
  18   2  17        5.46        4.12     19.27 o 
  20   2  17     1164.12     1030.90     31.86 o 
  22   2  17        1.47      -17.97     17.97 o 
  24   2  17      311.12      316.53     25.60 o 
  26   2  17     2408.97     2415.03     59.49 o 
  28   2  17        6.89       -7.15     23.61 o 
  30   2  17      777.88      874.26     50.07 o 
 -53   3  17      511.31      523.43     41.86 o 
 -51   3  17      169.48      165.29     31.09 o 
 -49   3  17     1110.03     1222.14     85.84 o 
 -47   3  17      871.38      951.98     45.43 o 
 -45   3  17       81.53       86.33     47.69 o 
 -43   3  17      241.63      197.94     26.98 o 
 -41   3  17      591.40      582.79     37.09 o 
 -39   3  17       65.26       47.69     33.38 o 
 -37   3  17      443.30      439.29     35.77 o 
 -35   3  17     1162.09     1138.72     51.46 o 
 -33   3  17      115.94      110.05     17.87 o 
 -31   3  17     5101.19     5105.42     97.16 o 
 -29   3  17       53.29       33.93     12.73 o 
 -27   3  17      828.83      815.12     25.42 o 
 -25   3  17     3494.50     3343.23     55.07 o 
 -23   3  17      152.88      203.52     17.90 o 
 -21   3  17     2376.96     2409.21     39.14 o 
 -19   3  17      615.20      609.83     19.70 o 
 -17   3  17      662.32      587.54     19.70 o 
 -15   3  17     8468.84     8380.52    102.24 o 
 -13   3  17    10296.40     9932.67    214.02 o 
 -11   3  17     3665.02     3451.69     49.73 o 
  -9   3  17     7809.26     7565.30    122.62 o 
  -7   3  17     3354.61     3056.97     45.41 o 
  -5   3  17      636.99      687.45     35.11 o 
  -3   3  17       97.60       93.54     12.95 o 
  -1   3  17      317.75      290.42     14.98 o 
   1   3  17     3964.93     3602.24     50.84 o 
   3   3  17      644.09      637.81     20.99 o 
   5   3  17      740.44      596.04     21.94 o 
   7   3  17      776.29      586.50     23.66 o 
   9   3  17      338.08      346.32     26.32 o 
  11   3  17      412.45      439.50     22.41 o 
  13   3  17      499.62      459.15     34.53 o 
  15   3  17     1217.05     1313.97     62.41 o 
  17   3  17       64.61       79.40     22.09 o 
  19   3  17      485.23      506.76     29.28 o 
  21   3  17      709.36      755.86     29.73 o 
  23   3  17      234.03      259.39     23.40 o 
  25   3  17        9.53      -16.43     16.43 o 
  27   3  17     3679.25     3672.06     78.90 o 
  29   3  17      100.52      112.93     23.75 o 
 -52   4  17     2230.25     2406.90     85.09 o 
 -50   4  17      180.57      170.79     24.47 o 
 -48   4  17        0.02       -7.15     23.61 o 
 -46   4  17       53.67       15.77     21.73 o 
 -44   4  17        2.30      -20.23     20.23 o 
 -42   4  17      110.36      124.18     23.61 o 
 -40   4  17     9455.65     9562.30    183.76 o 
 -38   4  17       62.74       77.71     31.00 o 
 -36   4  17     1252.40     1216.25     47.21 o 
 -34   4  17    14517.02    13779.70    249.47 o 
 -32   4  17      322.29      325.41     26.98 o 
 -30   4  17      202.93      232.80     25.12 o 
 -28   4  17     1417.15     1330.22     39.04 o 
 -26   4  17     1172.31     1199.92     38.91 o 
 -24   4  17      165.69      112.68     22.90 o 
 -22   4  17      782.55      790.60     26.07 o 
 -20   4  17      867.98      832.05     26.07 o 
 -18   4  17      416.32      377.61     19.35 o 
 -16   4  17      111.78      110.27     14.00 o 
 -14   4  17     5775.35     5707.06    131.77 o 
 -12   4  17     1446.49     1310.99     31.86 o 
 -10   4  17       56.70       61.70     13.58 o 
  -8   4  17     2038.16     2076.54     41.55 o 
  -6   4  17     1328.32     1332.27     37.14 o 
  -4   4  17      806.94      864.39     30.04 o 
  -2   4  17     1300.11     1262.68     31.29 o 
   0   4  17     2909.29     2928.23     51.52 o 
   2   4  17      878.21      873.42     27.03 o 
   4   4  17      126.99      127.34     14.81 o 
   6   4  17      748.94      723.21     26.48 o 
   8   4  17     1278.74     1305.73     37.56 o 
  10   4  17      156.91       97.85     18.21 o 
  12   4  17     1013.95      941.97     66.91 o 
  14   4  17     5159.60     5217.10     92.67 o 
  16   4  17     1091.64     1169.22     37.56 o 
  18   4  17      212.22      236.24     22.84 o 
  20   4  17     4092.90     4146.47     81.26 o 
  22   4  17        6.86       23.45     20.14 o 
  24   4  17       20.61       20.53     20.07 o 
  26   4  17     2464.00     2370.70     61.45 o 
 -49   5  17       83.64       35.17     26.35 o 
 -47   5  17        2.15      -10.78     20.07 o 
 -45   5  17      770.78      759.67     42.05 o 
 -43   5  17      180.84      167.35     45.30 o 
 -41   5  17      183.87      217.01     26.98 o 
 -39   5  17      130.52      110.32     25.12 o 
 -37   5  17     1829.21     1969.84     62.32 o 
 -35   5  17      526.59      574.79     73.92 o 
 -33   5  17      773.84      870.96     40.54 o 
 -31   5  17      511.14      482.48     31.90 o 
 -29   5  17       89.69      116.18     21.73 o 
 -27   5  17      300.48      241.18     25.12 o 
 -25   5  17      880.34      743.95     52.46 o 
 -23   5  17      428.37      463.19     62.00 o 
 -21   5  17     2959.71     2957.42     77.34 o 
 -19   5  17     7809.48     8104.60    161.44 o 
 -17   5  17       97.17      100.15     52.46 o 
 -15   5  17     1423.11     1434.80     50.25 o 
 -13   5  17      593.03      583.30     35.29 o 
 -11   5  17       74.16       88.47     21.73 o 
  -9   5  17      558.53      573.77     35.29 o 
  -7   5  17        4.22       26.23     20.23 o 
  -5   5  17     1769.39     1760.40     45.68 o 
  -3   5  17     2021.46     2064.28     50.14 o 
  -1   5  17      179.12      169.45     18.88 o 
   1   5  17     1658.91     1679.94     52.19 o 
   3   5  17       51.71       83.46     20.23 o 
   5   5  17     4194.90     3938.02     73.39 o 
   7   5  17      127.98      126.38     18.55 o 
   9   5  17        9.95       16.99     16.23 o 
  11   5  17      834.92      922.92     33.89 o 
  13   5  17       15.46       25.43     16.52 o 
  15   5  17      831.53      843.90     34.80 o 
  17   5  17       57.16       47.69     21.73 o 
  19   5  17      284.64      262.38     30.35 o 
  21   5  17      192.86      187.85     24.47 o 
  23   5  17     1254.70     1319.42     44.05 o 
 -44   6  17      124.60       73.92     26.98 o 
 -42   6  17     1231.96     1238.84     52.19 o 
 -40   6  17      112.64      109.69     38.15 o 
 -38   6  17        1.19       -4.77     33.38 o 
 -36   6  17      412.98      314.75     47.69 o 
 -34   6  17        2.81       -9.54     28.61 o 
 -32   6  17      123.38      238.45     42.92 o 
 -30   6  17      504.51      371.98     42.92 o 
 -28   6  17      351.20      371.98     42.92 o 
 -26   6  17     1035.99     1025.32     62.00 o 
 -24   6  17       61.91        0.00     28.61 o 
 -22   6  17     4784.51     4977.12    114.06 o 
 -20   6  17     2006.97     2099.31     71.53 o 
 -18   6  17      279.06      276.90     62.00 o 
 -16   6  17     2436.54     2241.50    188.37 o 
 -14   6  17     4016.80     4160.72    114.45 o 
 -12   6  17      767.90      729.91     42.05 o 
 -10   6  17     3424.41     3486.09    119.22 o 
  -8   6  17     2013.36     1983.88     85.84 o 
  -6   6  17     1124.53     1020.55     62.00 o 
  -4   6  17     3133.52     3220.93     56.44 o 
  -2   6  17     2598.65     2706.33     50.55 o 
   0   6  17      249.80      269.70     29.85 o 
   2   6  17      795.04      826.57     34.48 o 
   4   6  17     3153.22     3115.81     65.97 o 
   6   6  17       45.16       72.63     21.73 o 
   8   6  17     1288.47     1410.17     52.19 o 
  10   6  17      123.90      154.23     25.12 o 
  12   6  17      136.73       76.30     33.38 o 
  14   6  17      423.84      357.67     47.69 o 
  16   6  17      436.29      395.82     47.69 o 
  18   6  17        0.04        0.00     33.38 o 
  20   6  17       12.29       28.61     25.12 o 
 -37   7  17      326.94      381.51     52.46 o 
 -35   7  17       51.04       57.23     38.15 o 
 -33   7  17       25.14      -33.38     33.38 o 
 -31   7  17     1141.83     1225.62     71.53 o 
 -29   7  17      528.33      486.43     52.46 o 
 -27   7  17        0.67      -28.61     28.61 o 
 -25   7  17     3575.69     3796.07    133.53 o 
 -23   7  17      584.99      658.11     57.23 o 
 -21   7  17      526.89      553.20     52.46 o 
 -19   7  17     4752.48     4873.85    152.61 o 
 -17   7  17      223.63      185.99     38.15 o 
 -15   7  17     1087.48     1063.47     62.00 o 
 -13   7  17      156.14      185.99     38.15 o 
 -11   7  17      785.74      853.64     62.00 o 
  -9   7  17      755.73      681.96     57.23 o 
  -7   7  17     1354.82     1330.53     71.53 o 
  -5   7  17      241.28      222.08     28.61 o 
  -3   7  17      147.27      133.69     29.26 o 
  -1   7  17     2467.00     2527.78     59.89 o 
   1   7  17     2829.75     2832.12     53.98 o 
   3   7  17      124.72      118.04     19.35 o 
   5   7  17      894.08      964.73     48.81 o 
   7   7  17      613.13      680.71     43.45 o 
   9   7  17        0.88        4.77     25.12 o 
  11   7  17     1363.35     1420.89     58.94 o 
  13   7  17        0.78       11.45     25.12 o 
 -28   8  17       49.52       76.30     38.15 o 
 -26   8  17     1077.06     1187.46     71.53 o 
 -24   8  17       78.12       76.30     38.15 o 
 -22   8  17       15.21       28.61     33.38 o 
 -20   8  17      584.53      658.11     57.23 o 
 -18   8  17      282.03      295.67     42.92 o 
 -16   8  17      129.60      138.30     38.15 o 
 -14   8  17       69.15       81.07     38.15 o 
 -12   8  17       26.91       -4.77     33.38 o 
 -10   8  17      800.99      763.03     62.00 o 
  -8   8  17      616.27      662.88     57.23 o 
  -6   8  17      619.24      648.57     57.23 o 
  -4   8  17      102.00      109.69     33.38 o 
  -2   8  17      200.89      111.71     42.92 o 
   0   8  17       72.91       69.73     22.23 o 
   2   8  17      287.66      324.73     28.73 o 
   4   8  17      889.31      944.99     44.79 o 
 -56   0  18     1384.51     1533.79     88.23 o 
 -54   0  18      296.73      249.82     31.90 o 
 -52   0  18      949.10     1024.23     48.81 o 
 -50   0  18     2208.90     2122.17     95.38 o 
 -48   0  18       23.55        4.77     28.61 o 
 -46   0  18     7299.36     7511.07    214.60 o 
 -44   0  18       97.39      135.73     21.73 o 
 -42   0  18     2836.87     2937.67    147.84 o 
 -40   0  18      376.55      316.56     26.98 o 
 -38   0  18      431.23      447.36     28.51 o 
 -36   0  18      764.39      860.85     37.09 o 
 -34   0  18     1537.42     1840.24     52.19 o 
 -32   0  18     3183.11     2781.80     78.69 o 
 -30   0  18     1263.96     1388.60     73.92 o 
 -28   0  18    15727.07    15692.72    271.44 o 
 -26   0  18     1107.66     1043.35     38.67 o 
 -24   0  18     3128.72     2924.48     65.69 o 
 -22   0  18     1432.11     1457.96     42.05 o 
 -20   0  18      559.28      437.30     25.12 o 
 -18   0  18     8339.89     8041.77    146.66 o 
 -16   0  18    19130.12    18963.04    522.20 o 
 -14   0  18      318.87      215.03     20.23 o 
 -12   0  18     9788.97     9186.98    257.52 o 
 -10   0  18    37830.70    35831.26    591.80 o 
  -8   0  18     5621.07     5616.50    109.56 o 
  -6   0  18     2185.55     2038.70    131.15 o 
  -4   0  18    39708.49    37398.13    506.60 o 
  -2   0  18     4158.70     3876.23    113.74 o 
   0   0  18     1919.71     1710.95     41.12 o 
   2   0  18    12348.97    11921.23    175.19 o 
   4   0  18     1216.80     1133.66     32.81 o 
   6   0  18     1917.08     1876.89     43.88 o 
   8   0  18      308.53      282.59     28.39 o 
  10   0  18      637.55      606.13     27.53 o 
  12   0  18     4731.17     4736.17     83.31 o 
  14   0  18     1733.11     1787.30     44.59 o 
  16   0  18     4013.86     4581.04    150.22 o 
  18   0  18     1100.77     1244.69     66.77 o 
  20   0  18     5576.62     5927.78    181.22 o 
  22   0  18       37.23       57.23     33.38 o 
  24   0  18       88.11      133.53     38.15 o 
  26   0  18     1316.86     1573.75     81.07 o 
  28   0  18      535.11      672.42     62.00 o 
  30   0  18      350.80      371.98     52.46 o 
 -55   1  18     1191.71     1293.25     90.61 o 
 -53   1  18       45.22       35.84     17.20 o 
 -51   1  18       83.68      107.87     20.98 o 
 -49   1  18     2873.34     3053.16     69.94 o 
 -47   1  18       40.22       47.21     19.00 o 
 -45   1  18       18.38       50.55     18.43 o 
 -43   1  18       16.54        6.36     16.52 o 
 -41   1  18      102.61       66.77     16.52 o 
 -39   1  18      523.26      490.13     25.60 o 
 -37   1  18        4.20       -1.59     13.77 o 
 -35   1  18      905.77      924.84     45.04 o 
 -33   1  18        9.17       12.72     13.77 o 
 -31   1  18        8.78        3.18     14.24 o 
 -29   1  18     2984.88     2283.41     48.59 o 
 -27   1  18     2549.60     2202.72     62.49 o 
 -25   1  18    11484.60    11164.09    130.41 o 
 -23   1  18      672.38      422.31     17.35 o 
 -21   1  18      154.05      166.59     12.79 o 
 -19   1  18     2962.03     3047.73     40.97 o 
 -17   1  18     4522.13     4698.14     62.92 o 
 -15   1  18     2750.50     2742.85     37.86 o 
 -13   1  18     3612.05     3418.07     45.67 o 
 -11   1  18       13.65       13.63      9.05 o 
  -9   1  18     2592.35     2496.81     38.87 o 
  -7   1  18     1278.60     1279.21     24.17 o 
  -5   1  18      425.73      358.24     14.09 o 
  -3   1  18     2950.04     2589.58     46.22 o 
  -1   1  18      538.59      551.44     17.15 o 
   1   1  18     9954.22     8477.55     91.11 o 
   3   1  18     5201.90     4502.40     86.85 o 
   5   1  18     3274.93     2833.71     48.25 o 
   7   1  18        2.44       22.65     11.92 o 
   9   1  18      430.67      342.03     19.60 o 
  11   1  18        8.55        6.64     12.41 o 
  13   1  18      779.25      840.81     26.77 o 
  15   1  18       27.15       24.06     12.95 o 
  17   1  18        2.80       -1.87     12.41 o 
  19   1  18      299.27      311.59     21.26 o 
  21   1  18      828.52      908.51     33.89 o 
  23   1  18      768.50      839.84     35.79 o 
  25   1  18      397.50      415.15     27.53 o 
  27   1  18     1437.02     1509.52     55.56 o 
  29   1  18      349.43      353.00     50.07 o 
 -54   2  18       13.31        9.75     20.07 o 
 -52   2  18     1176.51     1159.28     49.56 o 
 -50   2  18     1257.08     1309.95     52.19 o 
 -48   2  18      188.52      225.62     62.00 o 
 -46   2  18     1123.17     1130.08     50.07 o 
 -44   2  18     1164.80     1082.72     35.79 o 
 -42   2  18     1086.05     1060.78     34.80 o 
 -40   2  18     1841.94     1870.81     46.81 o 
 -38   2  18      738.50      615.96     31.29 o 
 -36   2  18      850.18      835.20     31.13 o 
 -34   2  18     5000.28     4398.02     78.90 o 
 -32   2  18      140.82      150.59     17.30 o 
 -30   2  18        6.48       -6.42     15.83 o 
 -28   2  18     2761.65     2480.57     46.85 o 
 -26   2  18      278.28      296.66     18.18 o 
 -24   2  18     6489.10     5920.64     86.51 o 
 -22   2  18      386.84      379.35     19.21 o 
 -20   2  18     3495.02     3420.35     54.95 o 
 -18   2  18     5142.58     4886.59     65.75 o 
 -16   2  18     9392.65     9009.94    108.99 o 
 -14   2  18    28816.77    27113.11    301.11 o 
 -12   2  18     2094.33     2049.88     35.33 o 
 -10   2  18     6437.35     6327.15     81.49 o 
  -8   2  18    21544.15    20186.60    229.14 o 
  -6   2  18     1387.29     1223.35     27.61 o 
  -4   2  18     6961.68     6626.93     92.08 o 
  -2   2  18     7820.44     7370.12     90.19 o 
   0   2  18      315.49      253.27     18.17 o 
   2   2  18    11910.75    11399.10    141.30 o 
   4   2  18        9.55       -6.68     10.66 o 
   6   2  18     5761.74     5590.40    139.04 o 
   8   2  18       48.68       17.99     12.95 o 
  10   2  18     1785.47     1587.71     35.77 o 
  12   2  18      809.63      805.65     27.34 o 
  14   2  18      264.11      348.57     20.78 o 
  16   2  18       69.95       48.04     14.81 o 
  18   2  18       15.31       30.91     14.81 o 
  20   2  18     4767.54     5022.88     79.16 o 
  22   2  18      373.79      428.71     29.05 o 
  24   2  18       20.42       15.55     20.07 o 
  26   2  18     3137.38     3401.56     91.05 o 
  28   2  18        0.19        7.15     23.61 o 
 -53   3  18      185.40      230.54     26.27 o 
 -51   3  18       36.70       52.46     23.61 o 
 -49   3  18      187.04      144.98     33.38 o 
 -47   3  18     2553.22     2642.69     74.19 o 
 -45   3  18      426.10      384.27     33.72 o 
 -43   3  18      981.46      952.75     43.84 o 
 -41   3  18     2348.56     2399.92     67.44 o 
 -39   3  18       17.11       14.31     20.23 o 
 -37   3  18     1115.61     1187.64     92.99 o 
 -35   3  18       23.11       42.92     20.23 o 
 -33   3  18        5.27      -15.05     15.05 o 
 -31   3  18     1520.33     1583.93     55.23 o 
 -29   3  18      176.17      137.07     17.87 o 
 -27   3  18     1353.53     1314.41     31.66 o 
 -25   3  18      820.55      977.02     27.39 o 
 -23   3  18     1178.83     1159.32     29.24 o 
 -21   3  18     2023.90     1960.49     36.77 o 
 -19   3  18     1229.82     1310.53     27.46 o 
 -17   3  18     1303.89     1238.53     26.88 o 
 -15   3  18     7963.40     7500.10     94.02 o 
 -13   3  18      935.76      979.42     24.28 o 
 -11   3  18     3595.97     3345.85     49.37 o 
  -9   3  18        0.80       -3.95      9.88 o 
  -7   3  18      545.06      590.77     19.17 o 
  -5   3  18     1335.39     1320.47     37.17 o 
  -3   3  18      379.79      340.16     19.27 o 
  -1   3  18     4705.06     4671.27     63.70 o 
   1   3  18     1544.09     1327.51     47.04 o 
   3   3  18     5076.68     4858.15     65.84 o 
   5   3  18     3521.60     3624.12     60.51 o 
   7   3  18     1352.04     1198.21     31.86 o 
   9   3  18      950.25     1002.19     34.80 o 
  11   3  18     1147.59     1182.68     37.56 o 
  13   3  18     3443.04     3356.90     79.91 o 
  15   3  18      729.32      639.23     32.04 o 
  17   3  18     1452.82     1396.71     47.35 o 
  19   3  18     1398.00     1364.26     43.08 o 
  21   3  18      163.63      171.91     30.40 o 
  23   3  18     4540.36     4601.55     90.78 o 
  25   3  18      327.94      305.88     33.72 o 
  27   3  18      179.87      204.38     30.35 o 
 -50   4  18       34.81       23.84     23.84 o 
 -48   4  18      105.09       73.44     25.12 o 
 -46   4  18       12.18       -2.57     33.38 o 
 -44   4  18      171.41      148.45     26.98 o 
 -42   4  18      930.45      843.75     42.05 o 
 -40   4  18     1024.27      980.72     43.84 o 
 -38   4  18      183.20      168.72     25.12 o 
 -36   4  18      734.55      770.11     47.69 o 
 -34   4  18      281.21      291.61     26.98 o 
 -32   4  18       27.58       23.84     57.23 o 
 -30   4  18     1255.10     1215.32     45.43 o 
 -28   4  18       51.99       40.32     23.84 o 
 -26   4  18     1532.07     1529.39     48.81 o 
 -24   4  18     1888.30     1863.85    120.46 o 
 -22   4  18        1.00        9.10     12.95 o 
 -20   4  18        2.84       -6.91     11.56 o 
 -18   4  18      168.88      166.97     15.99 o 
 -16   4  18       92.53      121.84     15.36 o 
 -14   4  18     1814.18     1662.47     37.08 o 
 -12   4  18     1612.95     1620.98     39.10 o 
 -10   4  18       40.15       18.17     13.58 o 
  -8   4  18      885.89      815.85     30.26 o 
  -6   4  18     1967.33     1870.00     45.49 o 
  -4   4  18      837.91      857.18     31.54 o 
  -2   4  18        3.01        3.32     12.41 o 
   0   4  18     5162.30     5013.29     80.54 o 
   2   4  18      399.01      375.10     22.72 o 
   4   4  18      247.74      266.71     18.85 o 
   6   4  18     1630.13     1686.70     43.08 o 
   8   4  18     1224.37     1222.49     37.56 o 
  10   4  18      703.67      579.91     35.29 o 
  12   4  18      732.15      665.52     30.04 o 
  14   4  18      387.66      337.67     24.47 o 
  16   4  18      259.66      278.43     31.90 o 
  18   4  18      272.09      306.64     28.44 o 
  20   4  18      104.55      100.55     26.23 o 
  22   4  18      334.75      416.63     35.29 o 
  24   4  18      456.80      446.63     38.67 o 
 -47   5  18      582.32      487.93     38.67 o 
 -45   5  18      512.69      561.67     38.67 o 
 -43   5  18      962.01      972.86     47.21 o 
 -41   5  18      174.28      202.93     26.98 o 
 -39   5  18       44.11       29.71     21.73 o 
 -37   5  18      129.35      123.54     25.12 o 
 -35   5  18      222.59      216.27     25.12 o 
 -33   5  18      939.43      995.94     57.23 o 
 -31   5  18     2533.29     2678.94    109.69 o 
 -29   5  18      192.08      208.90     25.12 o 
 -27   5  18      944.59      922.50     38.67 o 
 -25   5  18     1381.52     1387.76     71.53 o 
 -23   5  18       21.76       14.31     28.61 o 
 -21   5  18      422.21      414.90     31.90 o 
 -19   5  18      712.22      783.51     42.05 o 
 -17   5  18       11.16       33.38     20.23 o 
 -15   5  18     4773.77     5024.21    112.63 o 
 -13   5  18      908.63      878.66     42.05 o 
 -11   5  18      919.84      993.62     97.76 o 
  -9   5  18      146.05      186.93     33.38 o 
  -7   5  18     1900.14     1920.38    100.15 o 
  -5   5  18      237.27      246.15     29.79 o 
  -3   5  18      776.69      757.23     31.83 o 
  -1   5  18     2438.00     2458.26     65.69 o 
   1   5  18        5.08      -18.32     18.32 o 
   3   5  18      520.01      485.08     26.52 o 
   5   5  18     1466.83     1465.62     40.32 o 
   7   5  18       86.63       87.27     18.21 o 
   9   5  18       68.33       68.77     18.21 o 
  11   5  18      992.78     1008.37     36.42 o 
  13   5  18      913.45      879.51     34.80 o 
  15   5  18      129.51      124.95     25.12 o 
  17   5  18     1517.12     1517.14     55.56 o 
  19   5  18        0.39      -20.23     20.23 o 
  21   5  18        0.94       -1.83     23.84 o 
 -42   6  18       54.69       73.12     25.12 o 
 -40   6  18     6056.29     6147.15    190.76 o 
 -38   6  18      197.26      171.68     42.92 o 
 -36   6  18      837.28      901.33     62.00 o 
 -34   6  18     1129.91     1006.24     66.77 o 
 -32   6  18      142.08      143.07     38.15 o 
 -30   6  18        2.49       62.00     33.38 o 
 -28   6  18      923.76      786.87     57.23 o 
 -26   6  18       29.21       33.38     28.61 o 
 -24   6  18      317.68      286.14     42.92 o 
 -22   6  18     3158.73     3371.63    119.22 o 
 -20   6  18     1571.37     1667.31    116.84 o 
 -18   6  18      274.85      257.52     38.15 o 
 -16   6  18      160.41      209.83     38.15 o 
 -14   6  18       85.24       19.08     28.61 o 
 -12   6  18     2699.05     2599.07    100.15 o 
 -10   6  18      399.49      438.74     47.69 o 
  -8   6  18      125.67      128.76     33.38 o 
  -6   6  18      635.39      538.89     47.69 o 
  -4   6  18     1261.30     1122.87     43.45 o 
  -2   6  18      973.98      915.76     66.77 o 
   0   6  18       61.62       61.41     18.88 o 
   2   6  18      474.77      529.84     36.98 o 
   4   6  18       54.68       41.48     18.88 o 
   6   6  18      780.74      859.61     42.05 o 
   8   6  18     2248.95     2212.78     95.38 o 
  10   6  18      170.42      267.06     42.92 o 
  12   6  18     2867.41     2885.20    114.45 o 
  14   6  18      686.54      677.19     62.00 o 
  16   6  18      581.35      591.35     57.23 o 
 -37   7  18      261.58      267.06     47.69 o 
 -35   7  18       29.37      -28.61     33.38 o 
 -33   7  18     2103.81     2298.62    100.15 o 
 -31   7  18      105.83      114.45     38.15 o 
 -29   7  18     1874.13     1926.65     90.61 o 
 -27   7  18      120.32       95.38     38.15 o 
 -25   7  18     3213.88     3152.26    119.22 o 
 -23   7  18      572.78      543.66     52.46 o 
 -21   7  18      936.36      953.79     66.77 o 
 -19   7  18      683.34      658.11     57.23 o 
 -17   7  18       39.42        0.00     28.61 o 
 -15   7  18     1627.30     1616.67     81.07 o 
 -13   7  18      442.17      376.75     47.69 o 
 -11   7  18        1.19      -28.61     28.61 o 
  -9   7  18     3595.42     3695.92    128.76 o 
  -7   7  18     1109.07     1058.70     66.77 o 
  -5   7  18        0.12      -11.71     18.32 o 
  -3   7  18        7.24      -15.61     18.32 o 
  -1   7  18      623.96      641.38     54.84 o 
   1   7  18     3731.51     3937.81     97.62 o 
   3   7  18        2.04      -19.27     19.27 o 
   5   7  18     1430.75     1398.62     57.03 o 
   7   7  18      169.64      166.81     29.79 o 
   9   7  18      116.77       77.99     28.51 o 
  11   7  18       56.19       46.01     28.51 o 
 -26   8  18      507.98      414.90     52.46 o 
 -24   8  18      446.93      371.98     47.69 o 
 -22   8  18     1126.30     1163.62     71.53 o 
 -20   8  18       21.78      -19.08     33.38 o 
 -18   8  18      150.68      162.14     38.15 o 
 -16   8  18      361.27      357.67     47.69 o 
 -14   8  18      848.09      834.56     62.00 o 
 -12   8  18      565.79      515.04     52.46 o 
 -10   8  18     1093.79     1225.62     71.53 o 
  -8   8  18     1230.57     1106.39     66.77 o 
  -6   8  18     2570.69     2613.37    104.92 o 
  -4   8  18      875.65      901.33     62.00 o 
  -2   8  18      222.38      152.61     38.15 o 
   0   8  18     1782.38     1707.28     85.84 o 
 -55   1  19     1200.78     1184.17     55.56 o 
 -53   1  19     1839.83     1882.18    102.53 o 
 -51   1  19      315.89      314.70     25.60 o 
 -49   1  19      963.69     1029.61     48.22 o 
 -47   1  19     2498.04     2390.90     55.94 o 
 -45   1  19      405.92      460.94     27.53 o 
 -43   1  19     1438.65     1424.75     42.16 o 
 -41   1  19     3834.47     3750.39     72.47 o 
 -39   1  19     1530.44     1572.54     41.30 o 
 -37   1  19     2831.48     2682.01     56.86 o 
 -35   1  19     3113.74     2925.90     58.70 o 
 -33   1  19       46.72       52.16     15.43 o 
 -31   1  19     3847.61     3609.18     66.96 o 
 -29   1  19      122.79      125.62     20.62 o 
 -27   1  19        3.20      -17.90     17.90 o 
 -25   1  19     6231.71     5729.44    173.56 o 
 -23   1  19    19159.79    18091.47    254.22 o 
 -21   1  19        7.62       -9.88      9.88 o 
 -19   1  19     5407.36     4698.88     57.41 o 
 -17   1  19    23643.04    22272.98    225.59 o 
 -15   1  19      306.11      255.36     13.03 o 
 -13   1  19      731.08      739.99     18.72 o 
 -11   1  19     2647.91     2552.50     39.66 o 
  -9   1  19     5306.89     5256.88     68.88 o 
  -7   1  19     1565.81     1685.17     33.41 o 
  -5   1  19      326.07      302.86     17.21 o 
  -3   1  19      440.13      508.23     20.30 o 
  -1   1  19     5769.08     5756.95     73.73 o 
   1   1  19       81.30       78.33     11.80 o 
   3   1  19      758.90      854.60     26.77 o 
   5   1  19      471.66      466.81     21.26 o 
   7   1  19     4093.62     4572.28     70.31 o 
   9   1  19     2369.46     2363.47     45.87 o 
  11   1  19      530.72      412.40     21.99 o 
  13   1  19     2671.67     2756.23     51.15 o 
  15   1  19       11.57        6.13     13.77 o 
  17   1  19        7.66       -4.42     14.81 o 
  19   1  19     1933.96     1902.63     49.56 o 
  21   1  19       48.12       31.37     18.21 o 
  23   1  19      654.93      715.74     33.89 o 
  25   1  19      772.30      909.58     97.76 o 
  27   1  19      266.93      304.94     45.30 o 
 -54   2  19        2.84       19.70     23.46 o 
 -52   2  19       10.57       -3.67     21.73 o 
 -50   2  19      187.08      197.23     28.51 o 
 -48   2  19      664.72      639.58     78.69 o 
 -46   2  19      459.55      415.77     33.72 o 
 -44   2  19     1218.87     1328.76     40.32 o 
 -42   2  19       22.20       19.08     16.52 o 
 -40   2  19        1.66        6.36     16.52 o 
 -38   2  19     2025.15     2053.69     48.59 o 
 -36   2  19        3.05      -13.77     13.77 o 
 -34   2  19      468.65      512.76     35.38 o 
 -32   2  19     1273.62     1129.26     34.80 o 
 -30   2  19       52.78       34.22     14.53 o 
 -28   2  19      314.73      391.51     20.31 o 
 -26   2  19     1758.91     1690.21     37.58 o 
 -24   2  19     3260.20     3105.49     53.41 o 
 -22   2  19      424.86      347.14     17.87 o 
 -20   2  19        4.43       -9.54      9.88 o 
 -18   2  19     1811.50     1748.71     32.75 o 
 -16   2  19      941.53      880.38     23.37 o 
 -14   2  19        3.76       14.31     11.01 o 
 -12   2  19      957.05      846.29     23.37 o 
 -10   2  19        2.18        0.37      9.67 o 
  -8   2  19      648.27      597.10     20.53 o 
  -6   2  19      261.40      285.06     15.81 o 
  -4   2  19      772.28      688.60     23.66 o 
  -2   2  19     1382.11     1271.67     27.94 o 
   0   2  19       22.58       24.01     11.01 o 
   2   2  19      132.11      148.61     17.25 o 
   4   2  19     2065.58     2023.08     37.22 o 
   6   2  19      477.13      431.33     22.68 o 
   8   2  19     1249.21     1176.76     30.86 o 
  10   2  19     1212.94     1174.84     31.40 o 
  12   2  19     1105.60     1164.76     41.30 o 
  14   2  19      789.13      833.30     29.16 o 
  16   2  19     2327.17     2387.83     70.62 o 
  18   2  19      789.38      913.50     30.86 o 
  20   2  19      408.52      445.13     29.28 o 
  22   2  19     1946.43     2007.24     57.44 o 
  24   2  19      493.21      560.64     32.81 o 
  26   2  19      196.35      207.16     47.69 o 
 -53   3  19     3069.80     3264.28     75.23 o 
 -51   3  19        4.76       -7.15     23.61 o 
 -49   3  19      631.92      622.93     42.92 o 
 -47   3  19     1076.98     1221.31     50.58 o 
 -45   3  19      470.79      480.24     37.09 o 
 -43   3  19       12.09       30.45     21.73 o 
 -41   3  19       22.38      -20.23     20.23 o 
 -39   3  19      913.00      989.56     43.84 o 
 -37   3  19        2.87       16.69     20.23 o 
 -35   3  19       83.48       68.23     21.73 o 
 -33   3  19       79.23      115.04     18.88 o 
 -31   3  19      908.35      792.58     32.43 o 
 -29   3  19     3588.23     3086.46     65.93 o 
 -27   3  19     7791.72     7664.06    108.24 o 
 -25   3  19       96.60        9.45     11.82 o 
 -23   3  19     3938.37     3436.11     57.49 o 
 -21   3  19     2844.36     2400.28     45.05 o 
 -19   3  19     7286.68     6774.14     90.86 o 
 -17   3  19      177.75      117.06     12.08 o 
 -15   3  19        0.97       -4.22     10.40 o 
 -13   3  19       11.74       13.37     10.40 o 
 -11   3  19       11.00       12.20     10.40 o 
  -9   3  19       52.81       49.56     11.38 o 
  -7   3  19      291.26      252.64     16.52 o 
  -5   3  19       68.13       31.52     12.41 o 
  -3   3  19     5960.64     5424.93     71.82 o 
  -1   3  19     2009.23     1736.60     33.35 o 
   1   3  19     1593.42     1358.86     33.70 o 
   3   3  19     7689.61     6792.49     99.25 o 
   5   3  19       52.87       57.93     14.81 o 
   7   3  19       85.65      122.77     18.21 o 
   9   3  19      134.24       81.18     18.21 o 
  11   3  19        0.29        6.36     16.52 o 
  13   3  19      601.10      560.56     29.28 o 
  15   3  19       16.20        3.34     17.30 o 
  17   3  19       89.59       55.64     19.27 o 
  19   3  19        8.54       -7.53     18.46 o 
  21   3  19      283.30      264.56     31.90 o 
  23   3  19     3368.93     3612.48     94.42 o 
  25   3  19      270.21      256.87     31.90 o 
 -50   4  19     1511.78     1502.51     90.61 o 
 -48   4  19      392.10      369.24     35.29 o 
 -46   4  19      336.14      355.20     40.54 o 
 -44   4  19     4574.36     4604.43    107.91 o 
 -42   4  19      181.58      207.70     26.98 o 
 -40   4  19     1468.08     1388.81     50.58 o 
 -38   4  19     2392.68     2453.09     81.07 o 
 -36   4  19      265.37      319.09     33.38 o 
 -34   4  19      354.38      308.06     26.98 o 
 -32   4  19      518.32      546.83     54.84 o 
 -30   4  19      175.94      164.04     21.73 o 
 -28   4  19      475.10      432.57     28.51 o 
 -26   4  19      912.06      937.31     38.67 o 
 -24   4  19     4889.93     4878.91    102.81 o 
 -22   4  19     2578.44     2543.63     65.69 o 
 -20   4  19     1375.68     1311.22     55.69 o 
 -18   4  19     7335.82     7420.19    107.59 o 
 -16   4  19     1311.20     1298.25     33.70 o 
 -14   4  19     6639.50     6449.60     96.79 o 
 -12   4  19     9518.99     9461.04    132.26 o 
 -10   4  19        0.29      -13.08     13.08 o 
  -8   4  19    14599.02    14454.99    215.09 o 
  -6   4  19     5098.62     5107.38     91.26 o 
  -4   4  19       34.18        8.16     16.06 o 
  -2   4  19       13.21       -1.10     16.52 o 
   0   4  19      205.35      227.23     17.58 o 
   2   4  19     2125.60     2132.74     69.93 o 
   4   4  19      392.05      332.83     22.84 o 
   6   4  19      471.89      467.79     26.52 o 
   8   4  19       96.01      117.36     29.91 o 
  10   4  19     1442.15     1423.51     66.88 o 
  12   4  19      358.21      352.45     24.78 o 
  14   4  19       26.38       21.84     18.46 o 
  16   4  19      859.98      852.82     36.42 o 
  18   4  19      297.14      306.00     31.00 o 
  20   4  19       59.15       76.94     26.23 o 
  22   4  19     2219.91     2243.29     72.44 o 
 -47   5  19      688.82      779.23     50.07 o 
 -45   5  19       78.06      121.65     26.98 o 
 -43   5  19      678.00      638.16     40.47 o 
 -41   5  19     1214.74     1314.38     66.77 o 
 -39   5  19      166.75      154.21     28.61 o 
 -37   5  19        1.12      -14.31     20.23 o 
 -35   5  19       11.95       23.84     33.38 o 
 -33   5  19      161.25      137.23     25.12 o 
 -31   5  19      491.92      544.24     81.07 o 
 -29   5  19     3785.88     3955.77     90.86 o 
 -27   5  19     4226.79     4185.14    202.68 o 
 -25   5  19      381.99      345.39     57.23 o 
 -23   5  19      142.39      181.22     38.15 o 
 -21   5  19     1954.67     1869.42     81.07 o 
 -19   5  19      319.37      313.29     62.00 o 
 -17   5  19     3680.87     3663.40     90.86 o 
 -15   5  19       17.78       23.84     20.23 o 
 -13   5  19     2492.26     2616.73    100.15 o 
 -11   5  19     3921.36     4031.73     99.09 o 
  -9   5  19     1275.81     1214.67     78.69 o 
  -7   5  19     1621.44     1678.28     58.36 o 
  -5   5  19     1627.03     1568.98     76.30 o 
  -3   5  19     1761.39     1808.95     55.56 o 
  -1   5  19     5556.81     5528.77     93.53 o 
   1   5  19     2082.67     1968.23     46.64 o 
   3   5  19     1078.22      937.39     48.97 o 
   5   5  19      984.48      880.22     63.43 o 
   7   5  19      393.42      348.70     25.99 o 
   9   5  19        5.16      -17.87     19.39 o 
  11   5  19      539.91      566.34     44.69 o 
  13   5  19        2.95       36.68     21.73 o 
  15   5  19       10.33       -8.07     21.73 o 
  17   5  19      500.50      479.57     37.09 o 
  19   5  19       24.37       41.56     42.92 o 
 -42   6  19      475.14      578.46     40.47 o 
 -40   6  19      216.43      143.07     42.92 o 
 -38   6  19     1480.19     1382.99     81.07 o 
 -36   6  19     3166.57     3219.03    123.99 o 
 -34   6  19      917.59     1101.62     71.53 o 
 -32   6  19      148.12      100.15     38.15 o 
 -30   6  19      165.07      209.83     42.92 o 
 -28   6  19      493.20      495.97     52.46 o 
 -26   6  19      826.09      872.71     62.00 o 
 -24   6  19      103.56       57.23     33.38 o 
 -22   6  19       32.29       47.69     33.38 o 
 -20   6  19      482.42      391.05     47.69 o 
 -18   6  19      463.64      481.66     47.69 o 
 -16   6  19     2451.12     2532.30    100.15 o 
 -14   6  19        0.77      -23.84     28.61 o 
 -12   6  19        0.73      -28.61     28.61 o 
 -10   6  19      927.94      982.40     66.77 o 
  -8   6  19      357.45      295.67     42.92 o 
  -6   6  19     2038.30     2074.49     90.61 o 
  -4   6  19       46.07       69.70     21.73 o 
  -2   6  19      135.82      121.47     26.23 o 
   0   6  19      579.01      642.68     38.67 o 
   2   6  19      137.81      104.00     23.39 o 
   4   6  19     1077.39     1090.61     39.92 o 
   6   6  19      231.32      319.52     42.92 o 
   8   6  19      731.92      729.65     62.00 o 
  10   6  19     1097.35     1239.92     76.30 o 
  12   6  19     1585.24     1659.59     85.84 o 
  14   6  19      406.14      395.82     52.46 o 
 -35   7  19       31.59       33.38     38.15 o 
 -33   7  19      604.54      619.96     62.00 o 
 -31   7  19      907.72      891.79     66.77 o 
 -29   7  19      473.71      581.81     57.23 o 
 -27   7  19        6.40      -28.61     33.38 o 
 -25   7  19      147.76      138.30     38.15 o 
 -23   7  19       98.13       76.30     33.38 o 
 -21   7  19     1442.61     1540.36     81.07 o 
 -19   7  19      382.54      276.60     42.92 o 
 -17   7  19     1734.96     1688.20     81.07 o 
 -15   7  19       75.51       33.38     33.38 o 
 -13   7  19      104.04       95.38     33.38 o 
 -11   7  19      941.24      968.09     66.77 o 
  -9   7  19       59.11       62.00     33.38 o 
  -7   7  19     2615.74     2631.64     71.53 o 
  -5   7  19      550.29      491.20     52.46 o 
  -3   7  19       41.17       62.00     33.38 o 
  -1   7  19      197.85      157.37     38.15 o 
   1   7  19     1675.50     1774.04     85.84 o 
   3   7  19      417.69      338.59     47.69 o 
   5   7  19      209.32      236.77     64.38 o 
   7   7  19     1541.47     1567.94     64.38 o 
 -22   8  19      463.97      405.36     52.46 o 
 -20   8  19      122.76      152.61     42.92 o 
 -18   8  19      926.21      872.71     66.77 o 
 -16   8  19       80.13      100.15     38.15 o 
 -14   8  19      115.73      104.92     38.15 o 
 -12   8  19      913.87      929.94     66.77 o 
 -10   8  19        4.72      -23.84     33.38 o 
  -8   8  19      733.88      615.19     57.23 o 
  -6   8  19     1586.05     1597.59     81.07 o 
 -54   0  20      362.09      398.33     37.09 o 
 -52   0  20     2114.06     2374.93    100.15 o 
 -50   0  20      178.27      166.91     42.92 o 
 -48   0  20        0.99        0.00     33.38 o 
 -46   0  20     5170.24     5159.98    162.14 o 
 -44   0  20     1225.35     1239.92     71.53 o 
 -42   0  20      546.27      557.96     52.46 o 
 -40   0  20      217.80      287.14     31.00 o 
 -38   0  20     1129.64      928.53     38.67 o 
 -36   0  20      315.54      413.47     28.51 o 
 -34   0  20       29.08       35.12     18.32 o 
 -32   0  20     4115.18     3551.78     79.19 o 
 -30   0  20     1868.08     1811.16     52.19 o 
 -28   0  20       60.71      106.51     19.08 o 
 -26   0  20    17713.08    16589.39    288.30 o 
 -24   0  20     6286.67     5902.71    116.30 o 
 -22   0  20       99.70       80.49     18.32 o 
 -20   0  20    14404.83    14769.19    562.73 o 
 -18   0  20     1416.51     1340.10     42.92 o 
 -16   0  20    11090.66    10458.42    197.91 o 
 -14   0  20    11265.17    11171.03    200.62 o 
 -12   0  20      472.38      373.48     25.12 o 
 -10   0  20     1284.23     1168.56     40.47 o 
  -8   0  20      394.04      407.75     25.12 o 
  -6   0  20       64.59       33.94     14.53 o 
  -4   0  20        3.20       12.72     14.99 o 
  -2   0  20    12121.10    11577.87    171.52 o 
   0   0  20     4693.34     4067.01     84.51 o 
   2   0  20      261.65      296.57     21.68 o 
   4   0  20     9583.22     9784.74    150.40 o 
   6   0  20      139.07      141.85     29.51 o 
   8   0  20     6010.27     5989.85    100.78 o 
  10   0  20     3448.70     3315.51     85.84 o 
  12   0  20      380.30      391.05     42.92 o 
  14   0  20        2.79       23.84     28.61 o 
  16   0  20     1742.84     1650.05     81.07 o 
  18   0  20     6839.92     7096.17    209.83 o 
  20   0  20       17.67      -19.08     28.61 o 
  22   0  20       95.27       71.53     33.38 o 
  24   0  20     4115.56     4463.72    152.61 o 
  26   0  20      205.14      309.98     47.69 o 
 -55   1  20      415.48      471.38     40.05 o 
 -53   1  20      384.70      463.37     37.09 o 
 -51   1  20      397.70      438.56     54.84 o 
 -49   1  20      170.71      184.42     22.84 o 
 -47   1  20      246.29      212.86     22.84 o 
 -45   1  20        7.65        4.77     16.52 o 
 -43   1  20       61.11       60.24     18.21 o 
 -41   1  20        1.93        4.77     16.52 o 
 -39   1  20      359.27      345.86     23.75 o 
 -37   1  20     1126.09     1101.20     34.80 o 
 -35   1  20      181.67      152.71     19.27 o 
 -33   1  20      384.70      356.39     22.03 o 
 -31   1  20       14.39       -1.59     13.77 o 
 -29   1  20      173.79      115.38     16.52 o 
 -27   1  20     6895.43     6470.37    162.73 o 
 -25   1  20       15.28       -4.77     13.77 o 
 -23   1  20     1449.82     1284.23     35.79 o 
 -21   1  20     1600.47     1417.29     39.56 o 
 -19   1  20       57.60        8.07     12.63 o 
 -17   1  20     5860.92     5466.97     78.63 o 
 -15   1  20      501.99      443.75     19.60 o 
 -13   1  20        0.00      -10.55     10.55 o 
 -11   1  20      263.95      219.99     16.69 o 
  -9   1  20        2.59      -10.53     10.53 o 
  -7   1  20       81.88       43.34     12.41 o 
  -5   1  20      779.19      693.71     21.20 o 
  -3   1  20      580.62      439.23     28.19 o 
  -1   1  20      648.48      485.36     24.78 o 
   1   1  20      706.38      716.17     24.38 o 
   3   1  20      321.38      191.18     16.69 o 
   5   1  20      268.53      305.12     19.08 o 
   7   1  20     1587.90     1678.83     38.04 o 
   9   1  20       17.17       24.38     14.00 o 
  11   1  20       17.51       22.65     14.31 o 
  13   1  20      319.34      274.33     19.60 o 
  15   1  20        8.02      -14.00     14.00 o 
  17   1  20       40.68        6.36     16.52 o 
  19   1  20      820.00      825.86     34.80 o 
  21   1  20      121.93       72.81     25.12 o 
  23   1  20      429.88      508.11     50.07 o 
  25   1  20      311.88      340.77     35.29 o 
 -54   2  20       32.30       75.35     25.12 o 
 -52   2  20      377.41      345.76     33.72 o 
 -50   2  20      520.33      457.82     35.29 o 
 -48   2  20     2122.66     2215.23     67.44 o 
 -46   2  20     2822.03     2953.02     79.19 o 
 -44   2  20     1551.08     1538.86     43.08 o 
 -42   2  20       59.98       51.27     17.30 o 
 -40   2  20      607.34      643.97     30.29 o 
 -38   2  20     4809.45     4818.88     86.24 o 
 -36   2  20       15.66      -14.53     14.53 o 
 -34   2  20     2153.09     2280.40     51.35 o 
 -32   2  20      767.06      758.05     29.28 o 
 -30   2  20      470.09      494.70     24.78 o 
 -28   2  20      317.67      288.56     20.07 o 
 -26   2  20      945.77      965.84     43.37 o 
 -24   2  20       42.36       15.96     12.73 o 
 -22   2  20      894.03      832.12     26.11 o 
 -20   2  20     4028.81     3884.03     63.41 o 
 -18   2  20       20.59        3.88     11.53 o 
 -16   2  20       12.78       18.21     11.23 o 
 -14   2  20     2878.26     2848.83     45.38 o 
 -12   2  20     1374.97     1226.70     28.29 o 
 -10   2  20       33.13       21.97     11.38 o 
  -8   2  20     5259.46     5061.12     69.98 o 
  -6   2  20       80.23       82.17     14.00 o 
  -4   2  20      498.05      550.23     23.91 o 
  -2   2  20        8.94       14.31     11.38 o 
   0   2  20      157.46      116.36     13.53 o 
   2   2  20      101.92      107.56     13.62 o 
   4   2  20     1226.71     1293.36     30.62 o 
   6   2  20      285.35      291.50     17.71 o 
   8   2  20      247.09      259.40     18.85 o 
  10   2  20     5280.28     5276.02     96.37 o 
  12   2  20      586.55      629.97     26.77 o 
  14   2  20     3824.38     4098.39     69.09 o 
  16   2  20     1127.82     1162.96     34.42 o 
  18   2  20      157.87      171.41     21.68 o 
  20   2  20     2735.38     2991.79     67.77 o 
  22   2  20        1.10      -20.07     20.07 o 
  24   2  20      275.06      343.63     33.72 o 
 -51   3  20       12.22       23.84     23.61 o 
 -49   3  20       78.78       50.07     26.98 o 
 -47   3  20     2893.30     3106.95     85.84 o 
 -45   3  20      764.06      789.32     43.84 o 
 -43   3  20       24.54       28.61     23.61 o 
 -41   3  20     2090.55     2117.79     64.07 o 
 -39   3  20      636.14      692.09     45.30 o 
 -37   3  20       24.45       23.84     20.23 o 
 -35   3  20     3216.53     3263.42    112.07 o 
 -33   3  20       58.04       11.71     28.61 o 
 -31   3  20     1159.97     1090.69     36.83 o 
 -29   3  20     2195.09     2203.74     54.18 o 
 -27   3  20     1553.43     1428.36     42.43 o 
 -25   3  20      157.34      156.95     18.09 o 
 -23   3  20     1530.53     1540.94     35.01 o 
 -21   3  20     1738.39     1657.63     36.49 o 
 -19   3  20     2853.03     2926.52     46.75 o 
 -17   3  20     1346.35     1374.00     29.87 o 
 -15   3  20     2563.47     2436.80     46.25 o 
 -13   3  20        2.44       -4.58     10.99 o 
 -11   3  20     2518.58     2425.27     41.08 o 
  -9   3  20      368.80      365.40     17.53 o 
  -7   3  20       12.60       10.71     13.08 o 
  -5   3  20     1227.40     1260.09     31.15 o 
  -3   3  20      218.69      212.97     17.48 o 
  -1   3  20      993.24      926.54     28.89 o 
   1   3  20     1395.35     1408.54     35.65 o 
   3   3  20       68.80       53.69     14.81 o 
   5   3  20       25.40       42.62     15.43 o 
   7   3  20      721.14      796.99     50.45 o 
   9   3  20     1284.16     1277.82     40.32 o 
  11   3  20     1589.78     1582.24     50.34 o 
  13   3  20     1826.10     1945.88     95.58 o 
  15   3  20      249.53      260.13     25.60 o 
  17   3  20      177.12      167.37     55.19 o 
  19   3  20      488.82      524.04     38.67 o 
  21   3  20      254.43      233.61     31.90 o 
  23   3  20       89.33      105.91     35.77 o 
 -50   4  20      668.95      761.01     47.21 o 
 -48   4  20     1105.39     1087.65     50.58 o 
 -46   4  20      547.26      565.61     40.47 o 
 -44   4  20     2383.52     2421.44     72.44 o 
 -42   4  20        2.85       -0.37     21.73 o 
 -40   4  20      266.84      199.77     35.77 o 
 -38   4  20      720.24      728.21     40.47 o 
 -36   4  20     1044.84     1126.46     54.84 o 
 -34   4  20      315.77      315.40     26.98 o 
 -32   4  20     1567.50     1675.58     88.23 o 
 -30   4  20      189.80      199.36     42.92 o 
 -28   4  20       77.21       73.92     20.23 o 
 -26   4  20       29.94       19.08     18.32 o 
 -24   4  20       53.11       45.52     18.32 o 
 -22   4  20      499.72      419.01     28.51 o 
 -20   4  20      819.53      770.24     36.64 o 
 -18   4  20      639.42      611.54     31.21 o 
 -16   4  20      771.98      683.51     31.84 o 
 -14   4  20      424.53      463.35     44.02 o 
 -12   4  20       86.96       98.73     18.77 o 
 -10   4  20     1682.72     1639.85     42.71 o 
  -8   4  20      148.03      186.38     19.38 o 
  -6   4  20      825.93      818.75     32.04 o 
  -4   4  20      378.04      373.71     22.03 o 
  -2   4  20     1095.34     1096.63     34.80 o 
   0   4  20     1057.52     1066.89     34.80 o 
   2   4  20       75.03      100.00     16.83 o 
   4   4  20       75.39       62.00     16.52 o 
   6   4  20       97.97      119.41     19.27 o 
   8   4  20       44.58       63.50     18.21 o 
  10   4  20      121.95      138.56     20.98 o 
  12   4  20       84.99      112.04     20.98 o 
  14   4  20      224.41      203.15     38.15 o 
  16   4  20     1532.12     1650.54    112.07 o 
  18   4  20      664.49      695.61     42.05 o 
  20   4  20     1089.15     1138.71     52.19 o 
 -45   5  20      362.72      371.23     35.29 o 
 -43   5  20       50.86       52.46     23.84 o 
 -41   5  20      205.96      188.56     28.51 o 
 -39   5  20      426.61      391.73     54.84 o 
 -37   5  20       25.01      -10.27     21.73 o 
 -35   5  20      598.80      647.38     38.67 o 
 -33   5  20      603.16      617.61     69.15 o 
 -31   5  20      631.33      625.21     36.64 o 
 -29   5  20     5041.95     4919.24    107.75 o 
 -27   5  20     2700.96     2859.47     73.96 o 
 -25   5  20       23.76       -4.77     20.23 o 
 -23   5  20      172.21      170.54     25.12 o 
 -21   5  20      123.82      138.30     33.38 o 
 -19   5  20      333.54      314.04     31.90 o 
 -17   5  20     2115.55     2163.69     65.69 o 
 -15   5  20       31.03       37.42     21.73 o 
 -13   5  20       87.91      106.82     25.12 o 
 -11   5  20     1393.37     1410.52     53.64 o 
  -9   5  20       56.07       81.07     33.38 o 
  -7   5  20      152.31      138.30     33.38 o 
  -5   5  20      819.41      787.91     31.23 o 
  -3   5  20     3012.19     3057.16     66.25 o 
  -1   5  20      157.43      103.54     18.21 o 
   1   5  20     5646.09     5537.49     96.29 o 
   3   5  20     1334.20     1230.88     95.66 o 
   5   5  20       38.03       20.67     16.52 o 
   7   5  20      880.58      976.02     35.58 o 
   9   5  20      112.27      118.73     31.00 o 
  11   5  20      550.15      460.46     35.29 o 
  13   5  20      921.77      963.00     45.43 o 
  15   5  20       60.93        7.15     23.61 o 
  17   5  20        0.41        4.09     22.89 o 
 -40   6  20      294.49      324.29     52.46 o 
 -38   6  20      763.81      786.87     62.00 o 
 -36   6  20       55.49       42.92     38.15 o 
 -34   6  20        0.49      -33.38     33.38 o 
 -32   6  20     2021.69     2174.63     95.38 o 
 -30   6  20      765.14      829.79     62.00 o 
 -28   6  20      289.71      281.37     42.92 o 
 -26   6  20      287.40      329.06     47.69 o 
 -24   6  20      493.30      476.89     52.46 o 
 -22   6  20     1018.16     1044.40     66.77 o 
 -20   6  20     1187.53     1306.69     71.53 o 
 -18   6  20      982.04      982.40     66.77 o 
 -16   6  20     1627.39     1607.13     81.07 o 
 -14   6  20     6887.90     7158.17    209.83 o 
 -12   6  20      668.33      701.03     62.00 o 
 -10   6  20      191.29      243.22     38.15 o 
  -8   6  20     7935.58     8088.11    228.91 o 
  -6   6  20      217.86      259.97     31.00 o 
  -4   6  20        3.53      -14.31     20.23 o 
  -2   6  20     1608.80     1591.48    143.07 o 
   0   6  20      390.47      387.68     31.90 o 
   2   6  20     1218.69     1363.91     76.30 o 
   4   6  20       31.51       33.38     33.38 o 
   6   6  20      351.03      424.43     52.46 o 
   8   6  20       54.07       42.92     33.38 o 
  10   6  20      385.36      352.90     47.69 o 
  12   6  20      104.13      133.53     42.92 o 
 -33   7  20      254.91      281.37     47.69 o 
 -31   7  20      857.16      796.41     66.77 o 
 -29   7  20        3.88        4.77     33.38 o 
 -27   7  20      226.21       47.69     38.15 o 
 -25   7  20     1186.80     1254.23     76.30 o 
 -23   7  20      505.09      371.98     47.69 o 
 -21   7  20     1353.94     1421.14     81.07 o 
 -19   7  20     2358.46     2489.38    104.92 o 
 -17   7  20     3863.58     3881.91    133.53 o 
 -15   7  20       43.45       -4.77     33.38 o 
 -13   7  20      478.09      510.28     52.46 o 
 -11   7  20      871.01      815.49     62.00 o 
  -9   7  20      287.40      257.52     42.92 o 
  -7   7  20      691.20      748.72     62.00 o 
  -5   7  20      652.40      577.04     57.23 o 
  -3   7  20      188.85      171.68     42.92 o 
  -1   7  20     1243.04     1292.38     76.30 o 
   1   7  20      336.12      438.74     52.46 o 
   3   7  20       28.96       14.31     33.38 o 
   5   7  20       23.89       42.92     33.38 o 
 -53   1  21       25.62       -2.38     23.61 o 
 -51   1  21      327.56      336.36     33.72 o 
 -49   1  21     2047.85     2059.08     53.18 o 
 -47   1  21       93.74       65.18     19.27 o 
 -45   1  21     2105.48     2131.19     53.18 o 
 -43   1  21      976.25     1008.56     36.64 o 
 -41   1  21      282.56      275.71     22.03 o 
 -39   1  21      104.81       94.93     16.52 o 
 -37   1  21     1723.92     1660.04     43.08 o 
 -35   1  21      697.23      644.89     41.33 o 
 -33   1  21       12.03       25.43     13.77 o 
 -31   1  21     1650.77     1425.27     38.55 o 
 -29   1  21     2438.31     2543.67     54.10 o 
 -27   1  21     3405.78     3571.50     66.96 o 
 -25   1  21     4911.67     4562.75     79.85 o 
 -23   1  21     1909.34     2084.19     46.81 o 
 -21   1  21        1.56       20.67     13.77 o 
 -19   1  21     6359.05     5730.01     93.61 o 
 -17   1  21      170.99      173.68     15.36 o 
 -15   1  21     3521.23     3564.95     57.80 o 
 -13   1  21      741.27      737.43     33.04 o 
 -11   1  21     3965.53     3691.28     59.54 o 
  -9   1  21     3119.65     2938.67     50.64 o 
  -7   1  21      255.58      219.34     19.27 o 
  -5   1  21     9778.21     9345.01    134.31 o 
  -3   1  21       82.25       57.00     13.58 o 
  -1   1  21      271.23      203.31     16.69 o 
   1   1  21     4061.16     3754.80     65.39 o 
   3   1  21     1818.82     1701.18     38.04 o 
   5   1  21      736.84      728.89     26.85 o 
   7   1  21     4073.14     3740.39     62.44 o 
   9   1  21     2183.04     2235.40     45.21 o 
  11   1  21      369.11      465.60     27.71 o 
  13   1  21     1865.85     1870.27     42.19 o 
  15   1  21     2575.67     2622.00     77.78 o 
  17   1  21      202.86      185.10     53.75 o 
  19   1  21     2564.24     2732.76     83.46 o 
  21   1  21      139.41      104.92     42.92 o 
  23   1  21      556.44      605.27     42.92 o 
 -52   2  21       92.46      124.18     26.98 o 
 -50   2  21      923.55      987.26     47.21 o 
 -48   2  21     1799.74     1889.95     64.07 o 
 -46   2  21      818.00      886.42     45.43 o 
 -44   2  21     1430.57     1402.33     53.95 o 
 -42   2  21      318.49      339.98     24.78 o 
 -40   2  21      899.04      932.15     34.80 o 
 -38   2  21      427.86      372.47     24.78 o 
 -36   2  21     1603.20     1704.98     61.28 o 
 -34   2  21      253.71      234.03     20.98 o 
 -32   2  21      725.38      647.84     28.37 o 
 -30   2  21       42.94       93.84     16.52 o 
 -28   2  21      238.83      162.80     18.21 o 
 -26   2  21     5519.00     5297.56    162.82 o 
 -24   2  21       57.92       48.29     15.43 o 
 -22   2  21       43.23       36.47     14.53 o 
 -20   2  21      542.61      636.47     24.81 o 
 -18   2  21     1569.01     1526.80     35.16 o 
 -16   2  21     1799.23     1739.84     33.94 o 
 -14   2  21     1116.64     1061.51     27.77 o 
 -12   2  21     2704.62     2637.97     44.21 o 
 -10   2  21      983.45      939.72     25.20 o 
  -8   2  21      322.89      350.39     17.53 o 
  -6   2  21        3.33       -2.49     12.41 o 
  -4   2  21     1059.97     1025.97     26.18 o 
  -2   2  21     1138.92     1004.49     26.72 o 
   0   2  21       47.54       77.60     13.53 o 
   2   2  21       69.52       75.30     13.40 o 
   4   2  21      496.26      510.01     23.84 o 
   6   2  21      193.01      191.26     17.20 o 
   8   2  21      144.66      159.26     17.20 o 
  10   2  21       17.16       27.91     14.81 o 
  12   2  21      145.16      118.52     17.20 o 
  14   2  21        0.05      -14.31     14.31 o 
  16   2  21       67.43       66.35     21.45 o 
  18   2  21      562.73      564.41     37.82 o 
  20   2  21        9.34        4.77     23.61 o 
  22   2  21      677.61      766.48     45.43 o 
 -51   3  21      130.10      123.99     30.35 o 
 -49   3  21     1142.80     1289.04     53.95 o 
 -47   3  21      303.34      231.32     30.35 o 
 -45   3  21     2264.15     2311.44     70.82 o 
 -43   3  21      279.47      295.63     45.30 o 
 -41   3  21        4.69       -9.54     20.23 o 
 -39   3  21       12.31       11.92     20.23 o 
 -37   3  21      396.97      411.35     31.90 o 
 -35   3  21      971.63      964.66     42.05 o 
 -33   3  21     1905.20     1845.77     57.33 o 
 -31   3  21      558.57      541.28     33.72 o 
 -29   3  21       94.09       80.42     18.88 o 
 -27   3  21     1906.19     1750.72     68.44 o 
 -25   3  21      619.48      447.49     26.81 o 
 -23   3  21     1426.37     1219.19     85.04 o 
 -21   3  21      876.63      846.85     28.21 o 
 -19   3  21     4436.23     4105.22     67.50 o 
 -17   3  21     1877.79     1755.94     34.82 o 
 -15   3  21     2052.23     2010.22     38.40 o 
 -13   3  21      142.25      147.15     17.10 o 
 -11   3  21     1405.13     1309.99     29.90 o 
  -9   3  21      430.37      351.87     18.50 o 
  -7   3  21     1269.98     1215.26     37.56 o 
  -5   3  21      166.95      199.36     16.92 o 
  -3   3  21      223.79      221.66     17.20 o 
  -1   3  21      140.77      105.64     22.72 o 
   1   3  21      101.41      102.70     18.21 o 
   3   3  21       25.00       25.99     17.30 o 
   5   3  21     1002.60     1107.38     37.56 o 
   7   3  21      121.15      109.16     20.07 o 
   9   3  21     1126.95      995.08     62.56 o 
  11   3  21       48.29       15.90     19.27 o 
  13   3  21       63.54       49.14     20.07 o 
  15   3  21     1492.92     1567.51     48.44 o 
  17   3  21       56.23       72.81     25.12 o 
  19   3  21        1.29      -23.61     23.61 o 
  21   3  21      130.50      143.07     30.35 o 
 -48   4  21      316.60      345.02     35.29 o 
 -46   4  21        1.63      -14.31     23.61 o 
 -44   4  21      773.02      771.43     43.84 o 
 -42   4  21      788.35      770.20     43.84 o 
 -40   4  21      108.86       90.61     23.61 o 
 -38   4  21     3004.78     3046.13     80.93 o 
 -36   4  21       17.25       19.08     20.23 o 
 -34   4  21       25.80       54.66     47.69 o 
 -32   4  21       93.08       76.30     21.73 o 
 -30   4  21     1417.20     1377.65     48.81 o 
 -28   4  21        3.01       11.27     18.32 o 
 -26   4  21      794.96      724.01     36.64 o 
 -24   4  21      224.80      223.15     25.12 o 
 -22   4  21        0.17       10.40     18.32 o 
 -20   4  21      749.94      697.14     35.29 o 
 -18   4  21     1482.83     1476.33     41.12 o 
 -16   4  21       27.68       29.55     16.06 o 
 -14   4  21      504.88      561.60     46.94 o 
 -12   4  21     1167.60     1160.76     36.25 o 
 -10   4  21      388.74      361.49     24.47 o 
  -8   4  21     3421.67     3311.05     67.45 o 
  -6   4  21      879.52      885.08     32.81 o 
  -4   4  21      406.73      371.32     23.75 o 
  -2   4  21       18.46       28.02     15.43 o 
   0   4  21      910.79      846.65     32.04 o 
   2   4  21      206.68      197.62     22.03 o 
   4   4  21      168.72      178.50     20.98 o 
   6   4  21        0.27      -15.43     15.43 o 
   8   4  21     2065.37     2010.80     51.35 o 
  10   4  21     1712.45     1846.81     50.43 o 
  12   4  21      626.93      704.58     64.38 o 
  14   4  21      731.63      808.40     43.84 o 
  16   4  21     1417.16     1441.28     55.56 o 
  18   4  21     1791.78     1840.47     95.38 o 
 -45   5  21     1558.73     1698.51     62.32 o 
 -43   5  21       71.21       79.48     25.12 o 
 -41   5  21      269.76      272.45     76.30 o 
 -39   5  21      648.53      787.91     54.84 o 
 -37   5  21      145.71      174.46     33.38 o 
 -35   5  21     1169.51     1274.57     48.81 o 
 -33   5  21      109.59      123.43     23.84 o 
 -31   5  21      938.44      917.10    119.22 o 
 -29   5  21       14.87        8.44     21.73 o 
 -27   5  21       29.09       41.45     21.73 o 
 -25   5  21       21.31       -9.97     21.46 o 
 -23   5  21      899.72      923.83     43.45 o 
 -21   5  21     7518.09     7377.91    148.26 o 
 -19   5  21      107.12       81.97     21.73 o 
 -17   5  21      430.31      466.24     54.84 o 
 -15   5  21     2213.85     2250.94     95.38 o 
 -13   5  21       15.77       19.08     28.61 o 
 -11   5  21      694.98      758.26     57.23 o 
  -9   5  21       55.98       60.90     21.73 o 
  -7   5  21       17.66       20.81     18.32 o 
  -5   5  21       13.44       28.97     16.06 o 
  -3   5  21      267.29      281.74     23.75 o 
  -1   5  21      376.44      371.26     24.78 o 
   1   5  21       30.39       48.64     17.30 o 
   3   5  21      415.90      551.30     37.77 o 
   5   5  21      539.60      595.22     38.67 o 
   7   5  21      151.74      114.02     25.12 o 
   9   5  21      464.33      464.76     35.29 o 
  11   5  21        2.60      -10.64     21.73 o 
  13   5  21       33.07       15.41     21.73 o 
  15   5  21        0.17      -21.73     21.73 o 
 -40   6  21     1928.92     2155.56    100.15 o 
 -38   6  21        6.67       19.08     38.15 o 
 -36   6  21      589.29      591.35     57.23 o 
 -34   6  21      161.58      181.22     42.92 o 
 -32   6  21      435.88      381.51     47.69 o 
 -30   6  21        6.09      -14.31     33.38 o 
 -28   6  21     1172.51     1239.92     76.30 o 
 -26   6  21     1497.59     1497.44     81.07 o 
 -24   6  21       23.64       76.30     38.15 o 
 -22   6  21     1783.51     1950.49     90.61 o 
 -20   6  21     1861.48     1759.74     85.84 o 
 -18   6  21       23.37       66.77     33.38 o 
 -16   6  21     2101.78     2079.25     90.61 o 
 -14   6  21     1633.69     1564.21     81.07 o 
 -12   6  21      282.18      190.76     38.15 o 
 -10   6  21     3477.06     3438.40    123.99 o 
  -8   6  21     1786.74     1845.58     85.84 o 
  -6   6  21       56.04       35.77     23.61 o 
  -4   6  21      176.94      209.83     42.92 o 
  -2   6  21     1620.22     1688.20     85.84 o 
   0   6  21      249.39      219.37     42.92 o 
   2   6  21      342.47      309.98     47.69 o 
   4   6  21      129.44       95.38     38.15 o 
   6   6  21      198.09      228.91     42.92 o 
   8   6  21     1821.22     1888.50     90.61 o 
 -31   7  21      369.55      376.75     52.46 o 
 -29   7  21     3019.55     2961.51    119.22 o 
 -27   7  21      944.83      891.79     66.77 o 
 -25   7  21      163.23      138.30     42.92 o 
 -23   7  21     1200.29     1149.31     71.53 o 
 -21   7  21     1748.86     1726.35     85.84 o 
 -19   7  21     1068.33     1044.40     71.53 o 
 -17   7  21      495.79      453.05     52.46 o 
 -15   7  21      820.11      815.49     62.00 o 
 -13   7  21      639.60      653.34     62.00 o 
 -11   7  21      468.21      534.12     52.46 o 
  -9   7  21        0.88      -23.84     33.38 o 
  -7   7  21       37.45       14.31     33.38 o 
  -5   7  21     2788.70     2899.51    114.45 o 
  -3   7  21        2.63      -33.38     33.38 o 
  -1   7  21      220.68      219.37     42.92 o 
   1   7  21     2326.23     2284.32    100.15 o 
 -54   0  22        2.43       -4.77     33.38 o 
 -52   0  22     2123.58     2508.46    104.92 o 
 -50   0  22      468.71      438.74     52.46 o 
 -48   0  22     7027.02     7420.46    219.37 o 
 -46   0  22      815.20      815.49     62.00 o 
 -44   0  22     1437.69     1497.44     76.30 o 
 -42   0  22     6057.80     6347.45    190.76 o 
 -40   0  22     2990.48     3095.04    114.45 o 
 -38   0  22       45.05       57.23     33.38 o 
 -36   0  22     8205.88     8803.45    243.22 o 
 -34   0  22      192.82      128.67     21.73 o 
 -32   0  22     3444.24     3503.79     82.57 o 
 -30   0  22      315.62      313.48     25.12 o 
 -28   0  22        2.29       -7.15     16.86 o 
 -26   0  22     3695.83     3559.43     80.72 o 
 -24   0  22     1565.53     1520.68     48.81 o 
 -22   0  22     1170.10     1221.27     50.07 o 
 -20   0  22      603.73      468.67     28.51 o 
 -18   0  22     9070.31     8752.57    163.52 o 
 -16   0  22     2776.86     2759.29     90.61 o 
 -14   0  22      295.82      199.68     21.73 o 
 -12   0  22     6650.77     6357.37    124.63 o 
 -10   0  22      103.40       70.23     18.32 o 
  -8   0  22        7.21       12.06     14.53 o 
  -6   0  22     2193.57     2114.20     48.27 o 
  -4   0  22     1228.82     1206.79     35.58 o 
  -2   0  22     4343.55     4234.05     77.00 o 
   0   0  22     3565.84     3710.58     70.41 o 
   2   0  22       94.87      155.99     40.54 o 
   4   0  22     1710.01     1506.98     71.53 o 
   6   0  22     5818.73     5865.79    176.45 o 
   8   0  22       29.12       42.92     28.61 o 
  10   0  22      380.47      333.83     42.92 o 
  12   0  22     8924.07     8793.91    247.98 o 
  14   0  22      326.28      319.52     42.92 o 
  16   0  22      666.27      610.42     57.23 o 
  18   0  22     5896.77     6166.23    190.76 o 
  20   0  22       58.13       66.77     38.15 o 
  22   0  22     1212.45     1359.15     76.30 o 
 -53   1  22      250.62      256.00     64.38 o 
 -51   1  22       16.61       38.15     35.77 o 
 -49   1  22       13.83      -31.00     31.00 o 
 -47   1  22      806.03      827.43     35.79 o 
 -45   1  22     1452.30     1486.73     46.36 o 
 -43   1  22      146.64      164.62     20.98 o 
 -41   1  22      250.81      285.34     22.84 o 
 -39   1  22       99.22      107.25     18.21 o 
 -37   1  22      304.57      321.16     22.84 o 
 -35   1  22     3600.29     3518.22     87.97 o 
 -33   1  22      137.18      103.56     17.30 o 
 -31   1  22      656.98      613.73     27.53 o 
 -29   1  22     4492.63     4231.57     77.09 o 
 -27   1  22      348.45      390.42     22.84 o 
 -25   1  22      218.29      111.46     16.52 o 
 -23   1  22      290.20      320.85     22.03 o 
 -21   1  22       13.23       27.02     13.77 o 
 -19   1  22       73.16       39.74     13.77 o 
 -17   1  22      237.69      266.50     25.72 o 
 -15   1  22      253.29      308.18     18.39 o 
 -13   1  22       75.31       71.33     24.78 o 
 -11   1  22       40.39       67.22     13.58 o 
  -9   1  22       35.64       31.79     13.77 o 
  -7   1  22      491.87      470.57     21.46 o 
  -5   1  22     2470.22     2411.10     48.18 o 
  -3   1  22        1.03        4.34     13.20 o 
  -1   1  22      134.43      117.97     16.16 o 
   1   1  22      488.56      424.59     21.26 o 
   3   1  22       49.62       41.78     14.00 o 
   5   1  22      672.97      733.21     27.34 o 
   7   1  22       58.42       39.21     14.81 o 
   9   1  22      131.32      147.39     17.20 o 
  11   1  22      170.98      234.20     20.16 o 
  13   1  22      225.80      244.35     23.75 o 
  15   1  22       35.15       -8.44     21.73 o 
  17   1  22      104.11       66.45     40.54 o 
  19   1  22      226.22      287.41     33.72 o 
  21   1  22        0.09       33.38     23.61 o 
 -52   2  22       21.85       -7.15     23.61 o 
 -50   2  22      272.06      256.93     31.90 o 
 -48   2  22     4406.79     4705.71    111.28 o 
 -46   2  22     1206.25     1229.04     50.58 o 
 -44   2  22       22.08       -7.15     20.23 o 
 -42   2  22     2750.02     2723.87     67.63 o 
 -40   2  22     1848.52     1967.15     48.59 o 
 -38   2  22      187.36      167.50     20.98 o 
 -36   2  22      794.93      801.43     33.04 o 
 -34   2  22       37.72       70.03     16.52 o 
 -32   2  22       11.81       20.27     15.43 o 
 -30   2  22     3811.45     3609.12     68.83 o 
 -28   2  22      142.43      130.21     22.14 o 
 -26   2  22     2555.07     2407.49     52.31 o 
 -24   2  22     1948.63     1844.20     44.92 o 
 -22   2  22     1481.08     1413.84     38.55 o 
 -20   2  22      236.09      254.09     20.07 o 
 -18   2  22     7562.60     7224.97    175.36 o 
 -16   2  22      206.18      247.01     21.34 o 
 -14   2  22      169.35      145.99     15.99 o 
 -12   2  22     6296.61     6098.83     88.58 o 
 -10   2  22        0.50       -0.62     12.41 o 
  -8   2  22       26.85       31.21     12.95 o 
  -6   2  22     5048.32     5080.16     69.35 o 
  -4   2  22      442.76      413.62     21.11 o 
  -2   2  22      571.10      512.24     21.48 o 
   0   2  22     1344.99     1182.40     29.15 o 
   2   2  22        7.54      -12.95     12.95 o 
   4   2  22       14.66       -9.99     13.58 o 
   6   2  22     1208.00     1226.90     33.25 o 
   8   2  22        0.18      -15.83     15.83 o 
  10   2  22        0.48       14.31     15.36 o 
  12   2  22     5119.54     5121.43    108.07 o 
  14   2  22      216.06      237.47     24.78 o 
  16   2  22     1139.74     1309.17     44.59 o 
  18   2  22     2373.45     2498.52    169.30 o 
  20   2  22      278.35      283.12     31.90 o 
 -51   3  22     3272.99     3475.85     92.69 o 
 -49   3  22       10.25       21.46     23.61 o 
 -47   3  22       79.44       90.61     26.98 o 
 -45   3  22     3438.12     3451.05     91.05 o 
 -43   3  22      903.33      943.13     47.69 o 
 -41   3  22        9.40       35.77     23.61 o 
 -39   3  22     1941.67     2024.64     64.07 o 
 -37   3  22       69.98       66.77     23.61 o 
 -35   3  22      808.06      837.16     64.38 o 
 -33   3  22     2088.81     2080.62    133.53 o 
 -31   3  22       16.64        7.15     20.23 o 
 -29   3  22        4.85        0.43     18.32 o 
 -27   3  22     2648.49     2462.27     97.76 o 
 -25   3  22      193.94      205.89     22.23 o 
 -23   3  22        0.84       19.31     19.17 o 
 -21   3  22     7142.71     7317.48    131.97 o 
 -19   3  22      330.36      332.05     23.99 o 
 -17   3  22       35.04       31.96     18.86 o 
 -15   3  22     1832.36     1773.66     51.63 o 
 -13   3  22       83.00       85.58     15.76 o 
 -11   3  22        6.44       27.37     14.00 o 
  -9   3  22      983.58     1006.83     34.80 o 
  -7   3  22      246.69      235.91     23.08 o 
  -5   3  22        0.11        5.54     15.83 o 
  -3   3  22     1250.72     1248.43     38.55 o 
  -1   3  22      786.58      801.05     33.04 o 
   1   3  22       25.48       53.65     17.30 o 
   3   3  22      226.96      222.61     22.12 o 
   5   3  22      165.43      179.77     21.70 o 
   7   3  22     1045.51     1086.72     75.17 o 
   9   3  22     2690.64     2695.61     62.37 o 
  11   3  22        6.17      -17.30     17.30 o 
  13   3  22       39.74       17.24     23.84 o 
  15   3  22      816.78      813.95     47.21 o 
  17   3  22       27.15       19.39     25.12 o 
  19   3  22      419.54      395.17     35.29 o 
 -48   4  22       52.50       41.01     28.61 o 
 -46   4  22      132.18      108.84     28.51 o 
 -44   4  22      127.24      104.14     33.38 o 
 -42   4  22       92.99      107.30     26.98 o 
 -40   4  22       65.15       97.93     23.61 o 
 -38   4  22       97.75       83.30     33.38 o 
 -36   4  22        6.00       -6.07     18.32 o 
 -34   4  22        0.05       -8.74     23.84 o 
 -32   4  22     1153.56     1279.80     57.23 o 
 -30   4  22      199.67      218.61     42.92 o 
 -28   4  22        2.48      -11.92     21.46 o 
 -26   4  22       31.26       32.52     18.32 o 
 -24   4  22      469.27      517.02     76.30 o 
 -22   4  22      247.11      250.07     25.12 o 
 -20   4  22       55.92       76.69     20.23 o 
 -18   4  22     1055.87      999.74     62.00 o 
 -16   4  22      162.00      163.17     20.07 o 
 -14   4  22      147.77      128.96     18.88 o 
 -12   4  22     2008.80     2136.68     76.39 o 
 -10   4  22        6.74       19.67     22.62 o 
  -8   4  22      325.00      359.07     28.51 o 
  -6   4  22      254.01      266.86     22.03 o 
  -4   4  22        7.24      -12.52     20.65 o 
  -2   4  22      186.64      174.66     20.98 o 
   0   4  22        8.93       22.95     15.43 o 
   2   4  22        2.12      -16.52     16.52 o 
   4   4  22        7.30        9.06     17.30 o 
   6   4  22       72.49       44.18     18.21 o 
   8   4  22      527.64      594.44     38.67 o 
  10   4  22      162.35      161.50     26.98 o 
  12   4  22      770.49      657.48     42.92 o 
  14   4  22        0.03       -8.58     25.12 o 
  16   4  22      121.75       70.04     31.00 o 
 -43   5  22      741.42      710.60     43.84 o 
 -41   5  22      283.35      281.95     31.90 o 
 -39   5  22     1911.56     1948.01     65.69 o 
 -37   5  22       29.48       59.61     23.61 o 
 -35   5  22      160.15      143.86     25.12 o 
 -33   5  22      152.20      123.99     31.00 o 
 -31   5  22        5.39        1.47     21.73 o 
 -29   5  22     1693.33     1645.92     73.92 o 
 -27   5  22     1654.64     1709.83     71.53 o 
 -25   5  22       99.37       98.32     31.00 o 
 -23   5  22       28.47       10.27     40.54 o 
 -21   5  22     7883.53     7904.41    156.56 o 
 -19   5  22       98.19      120.77     31.00 o 
 -17   5  22      558.51      477.96     33.22 o 
 -15   5  22     1467.81     1554.65     53.64 o 
 -13   5  22     1239.28     1302.05     88.23 o 
 -11   5  22       12.40       26.05     21.73 o 
  -9   5  22        7.92      -18.32     18.32 o 
  -7   5  22      470.29      544.66     28.37 o 
  -5   5  22        3.19        4.77     16.52 o 
  -3   5  22       51.03       31.82     16.06 o 
  -1   5  22     1689.68     1667.11     45.83 o 
   1   5  22      123.81      111.57     25.12 o 
   3   5  22      288.32      354.31     31.90 o 
   5   5  22     1367.32     1537.41     55.56 o 
   7   5  22      100.28       59.61     26.23 o 
   9   5  22     1321.51     1312.96     52.19 o 
  11   5  22      794.07      829.60     45.43 o 
 -38   6  22      289.55      324.29     52.46 o 
 -36   6  22      375.79      290.90     47.69 o 
 -34   6  22      247.93      271.83     47.69 o 
 -32   6  22      150.37       66.77     38.15 o 
 -30   6  22      461.50      515.04     57.23 o 
 -28   6  22      359.65      419.67     52.46 o 
 -26   6  22       43.28       14.31     33.38 o 
 -24   6  22     1136.48     1154.08     71.53 o 
 -22   6  22      391.23      362.44     47.69 o 
 -20   6  22      718.12      691.50     62.00 o 
 -18   6  22      203.58      181.22     42.92 o 
 -16   6  22       10.99       19.08     33.38 o 
 -14   6  22      878.45      968.09     66.77 o 
 -12   6  22      126.33       71.53     38.15 o 
 -10   6  22      208.87      243.22     42.92 o 
  -8   6  22      364.27      376.75     47.69 o 
  -6   6  22     1863.59     1931.42     90.61 o 
  -4   6  22      839.78      896.56     66.77 o 
  -2   6  22       18.42        0.00     33.38 o 
   0   6  22      590.19      743.95     62.00 o 
   2   6  22      133.66      185.99     42.92 o 
   4   6  22      270.30      252.75     47.69 o 
   6   6  22      809.42      734.42     62.00 o 
 -27   7  22     1045.98     1130.24     76.30 o 
 -25   7  22        9.15      -28.61     33.38 o 
 -23   7  22       23.05       -9.54     33.38 o 
 -21   7  22      283.41      314.75     47.69 o 
 -19   7  22      177.27      166.91     42.92 o 
 -17   7  22      538.38      529.35     57.23 o 
 -15   7  22      640.07      796.41     66.77 o 
 -13   7  22     1264.58     1416.37     81.07 o 
 -11   7  22     1416.99     1459.29     81.07 o 
  -9   7  22       55.97      -19.08     33.38 o 
  -7   7  22      876.77      820.26     66.77 o
[truncated: 51,753 more chars]
